# Supplementary material for: {6-[(2-Anilinoeth­yl)imino­meth­yl]-2-eth­oxyphenolato}(thio­cyanato-κN)­copper(II)
Source: Acta Crystallogr Sect E Struct Rep Online. 2010 Mar 24;66(Pt 4):m445–6. doi: 10.1107/S1600536810010305 (PMC2983905; doi:10.1107/S1600536810010305)
Supplement: Supplementary file 2 [file e-66-0m445-Isup2.hkl]

# 
# h,k,l, Fc-squared, Fo-squared, sigma(Fo-squared) and status flag 
# 
data_I
_shelx_title ' Pbcn in Pbcn' 
_shelx_refln_list_code          4 
_shelx_F_calc_maximum      585.60 
_exptl_crystal_F_000      1672.00 
_reflns_d_resolution_high  0.7971 
 
loop_ 
 _symmetry_equiv_pos_as_xyz 
 'x, y, z' 
 '-x+1/2, -y+1/2, z+1/2' 
 '-x, y, -z+1/2' 
 'x+1/2, -y+1/2, -z' 
 '-x, -y, -z' 
 'x-1/2, y-1/2, -z-1/2' 
 'x, -y, z-1/2' 
 '-x-1/2, y-1/2, z' 
 
_cell_length_a    13.6786 
_cell_length_b    10.4938 
_cell_length_c    25.2618 
_cell_angle_alpha  90.000 
_cell_angle_beta   90.000 
_cell_angle_gamma  90.000 
 
_shelx_F_squared_multiplier     1.000 
 
loop_ 
 _refln_index_h 
 _refln_index_k 
 _refln_index_l 
 _refln_F_squared_calc 
 _refln_F_squared_meas 
 _refln_F_squared_sigma 
 _refln_observed_status 
   2   0   0      438.75      804.19     40.68 o 
   4   0   0   342932.16   312915.91   6593.14 o 
   6   0   0    36555.80    39063.02    633.43 o 
   8   0   0      249.02      281.34     45.00 o 
  10   0   0     7575.14     7640.84    202.27 o 
  12   0   0     4137.88     4642.68    165.73 o 
  14   0   0     3482.49     3241.81    234.69 o 
   1   1   0    79176.21    91571.22   4351.10 o 
   3   1   0     8682.43     8498.27    129.31 o 
   5   1   0    50151.79    50460.62    648.74 o 
   7   1   0       95.54       46.20     25.30 o 
   9   1   0     6669.34     6553.77    146.50 o 
  11   1   0       24.08      -28.92     28.29 o 
  13   1   0      556.66      570.99     54.12 o 
  15   1   0       16.02      -34.73     78.53 o 
   0   2   0     5317.70     6183.22    172.10 o 
   2   2   0     5942.68     5964.15     85.61 o 
   4   2   0     3591.28     3865.08    310.64 o 
   6   2   0      825.95     1025.92    109.05 o 
   8   2   0     1852.16     1731.59     70.62 o 
  10   2   0        3.41       24.56     35.85 o 
  12   2   0      359.36      349.29     56.58 o 
  14   2   0       78.46      -23.84     73.54 o 
  16   2   0      196.12      137.68    140.81 o 
   1   3   0    12626.48    14057.36    239.43 o 
   3   3   0     5748.83     6534.24    101.64 o 
   5   3   0      301.04      313.69     48.50 o 
   7   3   0     2192.18     2408.23    139.11 o 
   9   3   0       11.07       10.59     29.89 o 
  11   3   0     2584.01     2696.67    110.79 o 
  13   3   0      146.18      102.05     53.00 o 
  15   3   0      111.06       91.53     79.10 o 
   0   4   0    27261.84    24272.89    591.41 o 
   2   4   0     4912.49     4785.13    146.19 o 
   4   4   0     5341.37     5466.94    100.52 o 
   6   4   0       10.44      149.43    113.40 o 
   8   4   0      881.94      985.00     63.59 o 
  10   4   0      561.87      521.90     80.55 o 
  12   4   0       12.28       20.20     47.15 o 
  14   4   0      510.46      440.78     73.70 o 
  16   4   0       87.96      -49.72     90.40 o 
   1   5   0    13148.49    13386.65    268.83 o 
   3   5   0     5689.86     5938.57     99.97 o 
   5   5   0    17675.94    19072.18    259.26 o 
   7   5   0      199.79      274.33     60.97 o 
   9   5   0     6297.63     6380.74    171.02 o 
  11   5   0      291.43      263.84     69.83 o 
  13   5   0      687.05      698.97     93.21 o 
  15   5   0       31.71        2.31     82.69 o 
   0   6   0    19188.09    19954.65    541.34 o 
   2   6   0     1169.55     1188.00     52.36 o 
   4   6   0    13371.93    13220.31    202.20 o 
   6   6   0     3341.80     3245.70     95.75 o 
   8   6   0     7969.92     7974.00    185.32 o 
  10   6   0      448.24      462.03     64.87 o 
  12   6   0     1351.76     1329.82     97.85 o 
  14   6   0      135.31      174.55     69.96 o 
   1   7   0    18718.17    18527.62    377.25 o 
   3   7   0    16852.80    16583.40    350.45 o 
   5   7   0     1705.45     1760.31     85.36 o 
   7   7   0     1138.24     1363.59    137.01 o 
   9   7   0      232.78      236.40     58.41 o 
  11   7   0      179.83      253.19     64.85 o 
  13   7   0     1016.41      822.02     94.38 o 
   0   8   0     3804.44     4205.59    222.17 o 
   2   8   0      380.30      385.80     68.59 o 
   4   8   0     3846.58     3774.27    154.89 o 
   6   8   0      895.87      866.97     64.33 o 
   8   8   0     1607.19     1458.18     93.84 o 
  10   8   0      371.26      469.75     72.18 o 
  12   8   0      293.28      287.86    109.90 o 
   1   9   0       35.74       96.51     62.80 o 
   3   9   0        1.42      -37.98     55.61 o 
   5   9   0      609.04      705.63     84.45 o 
   7   9   0        0.38       -4.96     49.85 o 
   9   9   0      453.19      577.33     79.12 o 
  11   9   0        1.25        6.96     66.98 o 
   0  10   0      121.04      -12.52     97.00 o 
   2  10   0      199.15      184.45     62.65 o 
   4  10   0      135.35       72.16     72.92 o 
   6  10   0      153.73      145.41     61.56 o 
   8  10   0      935.75     1098.48    334.82 o 
  10  10   0       94.60      163.32     76.98 o 
   1  11   0      992.97     1267.31    123.91 o 
   3  11   0     1590.95     1521.85    101.29 o 
   5  11   0      164.65       86.69     54.26 o 
   7  11   0      194.63      235.52     63.66 o 
   9  11   0      139.05      176.01     76.94 o 
   0  12   0     2106.43     2315.58    231.56 o 
   2  12   0      124.12       36.49     85.17 o 
   4  12   0     1518.65     1664.08    100.72 o 
   6  12   0      570.74      745.55    108.85 o 
   1  13   0      516.58      453.73    168.97 o 
   1   1   1     4491.35     5144.44    152.21 o 
   2   1   1    48565.14    49353.88    476.14 o 
   3   1   1        0.10       -3.03     11.26 o 
   4   1   1   101710.98   103967.53    904.07 o 
   5   1   1     6280.54     6297.19    126.88 o 
   6   1   1     8839.01     8757.85    108.90 o 
   7   1   1     1361.61     1471.66     42.42 o 
   8   1   1    23453.11    23905.00    252.85 o 
   9   1   1      531.06      728.35     38.67 o 
  10   1   1      598.84      560.17     39.03 o 
  11   1   1      349.58      312.96     28.53 o 
  12   1   1      909.80      892.94     41.84 o 
  13   1   1      156.07      175.34     32.91 o 
  14   1   1        6.55      -58.31     49.87 o 
  15   1   1       38.56      -65.76     61.07 o 
  16   1   1        0.69      168.97     98.57 o 
   0   2   1     5174.23     6091.52    326.51 o 
   1   2   1    29324.30    32813.65    468.93 o 
   2   2   1        0.84        3.61      8.90 o 
   3   2   1     7032.82     7095.38     84.43 o 
   4   2   1     2000.26     2287.21     42.47 o 
   5   2   1     1890.54     1591.84     48.05 o 
   6   2   1      164.91      186.12     18.05 o 
   7   2   1     1826.77     1881.77     54.45 o 
   8   2   1      300.33      233.90     26.87 o 
   9   2   1      720.92      719.81     37.80 o 
  10   2   1       23.38        1.45     22.20 o 
  11   2   1     1656.42     1652.74     59.96 o 
  12   2   1       26.59       28.55     30.96 o 
  13   2   1      554.31      511.01     47.50 o 
  14   2   1        5.00      -15.74     37.89 o 
  15   2   1     1426.61     1620.78    116.19 o 
  16   2   1        1.21       70.12     91.65 o 
   1   3   1     1844.74     1860.89    136.02 o 
   2   3   1    20110.46    20350.94    325.13 o 
   3   3   1        2.91        6.37     13.45 o 
   4   3   1     7333.05     7511.62     88.46 o 
   5   3   1      186.58      185.82     42.16 o 
   6   3   1    15199.81    15190.13    320.93 o 
   7   3   1       34.84       86.44     20.29 o 
   8   3   1     4827.19     4767.35     85.43 o 
   9   3   1       45.11       57.03     23.03 o 
  10   3   1     3451.50     3392.63    106.35 o 
  11   3   1       81.10      114.09     33.58 o 
  12   3   1     1218.07     1309.66     59.77 o 
  13   3   1       64.75       32.75     35.92 o 
  14   3   1      395.85      395.53     49.37 o 
  15   3   1        1.49      -43.43     54.42 o 
  16   3   1      127.43      168.82     90.85 o 
   0   4   1      110.36       16.02     75.10 o 
   1   4   1    17660.50    17380.20    275.14 o 
   2   4   1       72.79       41.62     21.95 o 
   3   4   1    47849.64    48270.58    412.16 o 
   4   4   1      333.54      542.15     66.27 o 
   5   4   1     1712.24     1813.84     99.43 o 
   6   4   1      522.64      528.40     46.82 o 
   7   4   1    20534.88    20825.29    231.06 o 
   8   4   1       16.72       14.39     21.14 o 
   9   4   1       56.13       37.07     25.37 o 
  10   4   1       54.21       -2.30     27.87 o 
  11   4   1     2570.64     2669.39     76.52 o 
  12   4   1        1.67      -37.08     32.97 o 
  13   4   1      162.54      141.34     39.67 o 
  14   4   1        8.87       56.15     41.61 o 
  15   4   1       35.09        1.38     57.07 o 
  16   4   1        5.70      -29.16     69.53 o 
   1   5   1      871.16     1584.52     59.88 o 
   2   5   1    25929.39    24621.81    248.38 o 
   3   5   1        0.47      -20.47     13.65 o 
   4   5   1      300.30      355.05     30.76 o 
   5   5   1      323.84      560.86     34.52 o 
   6   5   1     1128.50     1211.74     45.79 o 
   7   5   1      127.96      160.53     26.74 o 
   8   5   1      256.93      273.74     32.07 o 
   9   5   1       44.96      117.78     34.35 o 
  10   5   1        4.68       15.93     30.12 o 
  11   5   1        2.86      -22.77     33.05 o 
  12   5   1     1291.33     1351.68     65.16 o 
  13   5   1        0.00       13.33     39.11 o 
  14   5   1      201.56      190.10     44.82 o 
  15   5   1        2.60       20.25     51.46 o 
   0   6   1       42.28      250.43     48.68 o 
   1   6   1     1314.62     1504.43     48.95 o 
   2   6   1       52.89       30.13     20.46 o 
   3   6   1      686.51      646.11     26.45 o 
   4   6   1       17.35       68.26     23.90 o 
   5   6   1      262.68      290.18     25.98 o 
   6   6   1       69.59       60.64     24.39 o 
   7   6   1      890.41     1070.93    126.99 o 
   8   6   1       56.85      100.05     33.64 o 
   9   6   1      542.22      663.76     54.52 o 
  10   6   1        3.33       67.01     33.68 o 
  11   6   1      267.94      297.99     44.84 o 
  12   6   1        2.81       37.19     40.46 o 
  13   6   1      621.67      610.48     73.98 o 
  14   6   1        0.92      -34.98     43.89 o 
  15   6   1       12.38       -9.26     56.25 o 
   1   7   1        1.81       86.68     29.95 o 
   2   7   1      461.29      458.24     36.19 o 
   3   7   1      167.97      229.70     47.34 o 
   4   7   1      134.61       88.69     27.85 o 
   5   7   1       58.70       33.77     22.69 o 
   6   7   1      208.17      209.61     34.59 o 
   7   7   1       16.21      -14.87     30.09 o 
   8   7   1      122.87      116.95     35.07 o 
   9   7   1        0.32        5.46     33.32 o 
  10   7   1       79.71       36.98     37.65 o 
  11   7   1        0.00      -12.98     37.81 o 
  12   7   1      144.35      151.73     45.91 o 
  13   7   1        2.50       40.84     42.96 o 
  14   7   1       54.17       38.58     49.82 o 
   0   8   1      530.25      613.89     66.51 o 
   1   8   1        7.98      -14.01     22.77 o 
   2   8   1        0.28        5.83     35.93 o 
   3   8   1     3678.08     3344.51    100.10 o 
   4   8   1       79.43       71.14     41.79 o 
   5   8   1      153.65      144.65     31.76 o 
   6   8   1        3.06        2.81     28.58 o 
   7   8   1     4607.65     4820.94     97.91 o 
   8   8   1       71.18       88.38     37.08 o 
   9   8   1      190.36      192.72     42.40 o 
  10   8   1       15.85      -17.36     39.31 o 
  11   8   1     1011.82     1164.21     69.37 o 
  12   8   1       14.14      -59.78     39.85 o 
  13   8   1      148.32       99.86     49.44 o 
   1   9   1       23.30      -42.42     31.38 o 
   2   9   1     8885.44     8517.24    152.36 o 
   3   9   1        1.70       11.08     35.28 o 
   4   9   1       11.98       -3.40     41.21 o 
   5   9   1      116.80       98.72     34.92 o 
   6   9   1     1567.32     1702.02     73.94 o 
   7   9   1        1.63       24.13     34.14 o 
   8   9   1      419.04      473.82     56.81 o 
   9   9   1       38.19       75.78     43.55 o 
  10   9   1      150.72      208.17     46.53 o 
  11   9   1        0.79      -14.46     42.16 o 
  12   9   1      855.80     1013.38     68.95 o 
   0  10   1       19.81       63.48     69.67 o 
   1  10   1     1750.88     1723.13     89.10 o 
   2  10   1       11.03       14.81     38.99 o 
   3  10   1     3125.17     3147.50     97.14 o 
   4  10   1        3.36       30.29     40.95 o 
   5  10   1      743.80      671.99     49.84 o 
   6  10   1       38.53       15.42     35.21 o 
   7  10   1     2320.39     2400.30     80.96 o 
   8  10   1        0.07       14.03     47.04 o 
   9  10   1       76.60       39.06     52.57 o 
  10  10   1        1.84       -6.60     48.22 o 
  11  10   1      756.76      740.10     69.75 o 
   1  11   1        0.92      -68.96     51.91 o 
   2  11   1     2923.19     2756.79    115.84 o 
   3  11   1       25.25       74.41     42.12 o 
   4  11   1      582.12      562.70     57.45 o 
   5  11   1       22.98       56.85     39.25 o 
   6  11   1     1833.91     1900.10     90.11 o 
   7  11   1        4.25      -18.39     41.10 o 
   8  11   1      290.76      373.55     64.37 o 
   9  11   1        0.01        3.04     54.18 o 
   0  12   1       10.56        9.51     85.17 o 
   1  12   1     1664.64     1573.81    100.81 o 
   2  12   1        0.77      -41.87     54.59 o 
   3  12   1      336.71      314.16     72.11 o 
   4  12   1        1.75       83.34     42.46 o 
   5  12   1      440.66      471.47     51.89 o 
   6  12   1        0.18      -29.98     39.79 o 
   7  12   1       16.95       95.68     78.34 o 
   1  13   1        2.42       50.07    134.55 o 
   0   0   2   149726.59   141985.58   3132.29 o 
   1   0   2      890.34     1032.62     43.81 o 
   2   0   2     1442.59     1254.24     90.75 o 
   3   0   2    71307.73    73639.76   1616.21 o 
   4   0   2    63525.25    60165.25    966.54 o 
   5   0   2      849.59      709.24     34.85 o 
   6   0   2      677.36      588.10     36.33 o 
   7   0   2     5883.02     5940.03    106.28 o 
   8   0   2     2163.38     2063.26     62.91 o 
   9   0   2     5455.26     5352.65     95.78 o 
  10   0   2     4290.77     3905.03     83.99 o 
  11   0   2      287.84      255.30     32.64 o 
  12   0   2      109.51       86.34     46.22 o 
  13   0   2       17.41      -33.99     43.74 o 
  14   0   2     1726.67     1798.13    103.37 o 
  15   0   2      377.52      384.89    137.68 o 
  16   0   2       33.42      -65.71    125.17 o 
  17   0   2       58.59      309.79    140.81 o 
   1   1   2    15281.61    15001.50    165.19 o 
   2   1   2     2215.44     2003.69     80.00 o 
   3   1   2     6901.50     6570.05     97.82 o 
   4   1   2     2308.06     2515.95     59.47 o 
   5   1   2    22834.97    21023.23    248.28 o 
   6   1   2        0.97       10.73     14.00 o 
   7   1   2     4138.26     4174.32     64.09 o 
   8   1   2      236.00      285.19     43.88 o 
   9   1   2     8182.66     7282.91     93.14 o 
  10   1   2       14.71       19.77     19.61 o 
  11   1   2      661.36      604.07     35.90 o 
  12   1   2      511.72      424.34     33.64 o 
  13   1   2      987.43     1002.23     56.31 o 
  14   1   2       83.65       61.66     37.64 o 
  15   1   2        0.24      -48.50     79.66 o 
  16   1   2       86.75      -24.91     82.95 o 
  17   1   2       82.62       89.28    101.71 o 
   0   2   2      961.47     1503.42     59.40 o 
   1   2   2     9740.47    11485.75    140.43 o 
   2   2   2     1313.39     1415.89     28.75 o 
   3   2   2      768.74      731.96     21.20 o 
   4   2   2     4078.25     4376.02    319.98 o 
   5   2   2     6310.19     6537.71    104.62 o 
   6   2   2     1193.56     1126.71     35.34 o 
   7   2   2      187.64      223.94     25.08 o 
   8   2   2     6218.05     6055.14     83.95 o 
   9   2   2        3.61       23.12     21.60 o 
  10   2   2      535.71      490.89     36.19 o 
  11   2   2        1.15       49.89     32.65 o 
  12   2   2     1897.03     1998.34     74.94 o 
  13   2   2      588.42      514.36     44.06 o 
  14   2   2       41.70       13.97     36.68 o 
  15   2   2        0.03       70.94     63.04 o 
  16   2   2      161.55      139.89     97.28 o 
   1   3   2     7368.67     6831.92     80.39 o 
   2   3   2     2036.62     2071.52    101.46 o 
   3   3   2     7010.44     7237.87    107.86 o 
   4   3   2      729.88      998.96     37.18 o 
   5   3   2        7.97       30.83     26.55 o 
   6   3   2       87.68       57.62     22.65 o 
   7   3   2      262.61      236.82     24.69 o 
   8   3   2       58.84       70.94     28.22 o 
   9   3   2        0.16      -10.20     20.91 o 
  10   3   2      217.44      247.44     31.52 o 
  11   3   2     1622.14     1424.37     58.21 o 
  12   3   2        3.43       -3.89     28.68 o 
  13   3   2      174.94      143.38     39.36 o 
  14   3   2       10.49      -19.43     42.86 o 
  15   3   2      123.29      167.01     59.98 o 
  16   3   2        0.01       38.98     87.21 o 
   0   4   2    22915.19    25335.57    347.78 o 
   1   4   2       32.13      -41.33     27.55 o 
   2   4   2     1552.41     1677.91     38.09 o 
   3   4   2     1026.11     1171.38     85.84 o 
   4   4   2     6797.36     6734.08     81.23 o 
   5   4   2      426.46      549.85     33.71 o 
   6   4   2     1608.00     1708.22    115.64 o 
   7   4   2     1014.01     1214.61     94.46 o 
   8   4   2        2.87        4.99     20.88 o 
   9   4   2      238.71      202.96     31.07 o 
  10   4   2      125.54      155.59     33.07 o 
  11   4   2        0.20       28.87     31.11 o 
  12   4   2        2.40      -28.49     31.71 o 
  13   4   2        0.06      -11.60     33.16 o 
  14   4   2      314.05      333.24     54.21 o 
  15   4   2       13.83      -25.11     54.49 o 
  16   4   2      136.46      160.90     78.01 o 
   1   5   2    20695.81    20309.97    231.78 o 
   2   5   2      393.31      369.68     40.52 o 
   3   5   2     4758.40     4926.36     77.83 o 
   4   5   2        0.20       32.37     15.56 o 
   5   5   2    20473.45    19712.10    188.08 o 
   6   5   2      365.25      496.38     68.17 o 
   7   5   2       80.29       67.40     25.01 o 
   8   5   2       71.76       69.63     28.69 o 
   9   5   2     5855.25     5775.03    119.36 o 
  10   5   2        1.10       27.33     30.49 o 
  11   5   2       31.13       52.31     41.05 o 
  12   5   2      122.72      149.42     37.30 o 
  13   5   2      654.92      622.61     50.28 o 
  14   5   2        5.70      -16.03     47.54 o 
  15   5   2        2.05       31.39     56.47 o 
   0   6   2    19695.30    18727.77    288.44 o 
   1   6   2     1515.75     1507.84     44.29 o 
   2   6   2     2801.56     2501.11     86.76 o 
   3   6   2      285.18      292.30     29.18 o 
   4   6   2    16398.76    15450.01    185.58 o 
   5   6   2        8.63       71.26     20.67 o 
   6   6   2     4376.65     4258.53     79.43 o 
   7   6   2       24.63       62.90     44.13 o 
   8   6   2     6628.45     6608.60    117.12 o 
   9   6   2      222.02      223.99     39.38 o 
  10   6   2      686.74      639.48     48.29 o 
  11   6   2       11.57       45.01     37.44 o 
  12   6   2     1105.35     1156.62     72.98 o 
  13   6   2       70.94       44.67     40.62 o 
  14   6   2       74.64       53.78     51.49 o 
  15   6   2        5.03       -7.11     59.79 o 
   1   7   2    13361.22    12259.28    154.52 o 
   2   7   2       45.52        0.88     20.75 o 
   3   7   2    11288.35    10673.81    243.47 o 
   4   7   2      329.13      430.32     36.31 o 
   5   7   2     2003.38     1931.55     57.15 o 
   6   7   2        1.22       14.60     22.98 o 
   7   7   2      662.60      713.99     47.77 o 
   8   7   2       42.32       79.31     34.21 o 
   9   7   2      405.35      481.69     46.61 o 
  10   7   2        3.42       58.83     38.29 o 
  11   7   2      148.04      126.91     39.72 o 
  12   7   2        0.00       18.23     39.66 o 
  13   7   2      741.41      830.48     66.25 o 
  14   7   2        6.22        2.44     55.75 o 
   0   8   2     3798.55     3660.03    218.06 o 
   1   8   2       68.89       37.44     25.09 o 
   2   8   2      756.84      759.10     49.94 o 
   3   8   2        2.71       44.42     32.11 o 
   4   8   2     3652.30     3421.74     83.09 o 
   5   8   2      121.37      101.10     29.56 o 
   6   8   2     1690.68     1930.08     67.12 o 
   7   8   2       13.98       98.34     39.68 o 
   8   8   2     1630.02     1778.56     72.40 o 
   9   8   2       29.35       61.79     36.29 o 
  10   8   2      387.70      411.73     46.90 o 
  11   8   2       18.87       48.72     41.19 o 
  12   8   2      246.69      336.87     51.61 o 
  13   8   2       24.10      -69.98     48.55 o 
   1   9   2       58.17       56.45     35.76 o 
   2   9   2       30.96      149.85     40.23 o 
   3   9   2      121.74      116.72     39.47 o 
   4   9   2      768.32      726.30     52.66 o 
   5   9   2      926.31      948.21     60.22 o 
   6   9   2       23.66       21.81     30.32 o 
   7   9   2       26.01      -22.22     32.54 o 
   8   9   2      146.55      134.78     45.71 o 
   9   9   2      551.91      596.48     56.77 o 
  10   9   2        2.18        5.48     39.96 o 
  11   9   2        4.02      -56.64     41.90 o 
  12   9   2        5.28       12.89     45.84 o 
   0  10   2      103.10      -59.68     60.82 o 
   1  10   2      139.29      101.96     50.33 o 
   2  10   2      109.78       30.15     39.80 o 
   3  10   2       86.26      194.72     44.66 o 
   4  10   2      104.39       68.64     38.50 o 
   5  10   2        2.40        5.88     34.61 o 
   6  10   2       73.82       83.97     38.01 o 
   7  10   2        2.65      114.65     41.35 o 
   8  10   2      721.95      733.57     68.52 o 
   9  10   2       89.09       52.87     48.75 o 
  10  10   2       77.45       14.61     50.28 o 
  11  10   2        0.62       80.29     53.81 o 
   1  11   2     1078.96     1209.27     84.38 o 
   2  11   2       30.21      121.63     55.88 o 
   3  11   2     1662.36     1520.98     81.15 o 
   4  11   2       42.41       27.40     41.49 o 
   5  11   2      112.33      112.46     42.38 o 
   6  11   2       19.49      -27.40     39.41 o 
   7  11   2      207.29      268.43     49.38 o 
   8  11   2       41.04       70.45     55.82 o 
   9  11   2       68.18       81.76     55.93 o 
   0  12   2     2179.94     2139.46    160.41 o 
   1  12   2        0.32       96.71     63.07 o 
   2  12   2      130.66      181.47     65.31 o 
   3  12   2       11.63       88.98     63.05 o 
   4  12   2     1515.64     1390.10     69.45 o 
   5  12   2        0.94       46.26     39.90 o 
   6  12   2      594.61      612.63     59.16 o 
   1  13   2      424.81      159.59    137.68 o 
   2  13   2       21.34      103.26    143.94 o 
   1   1   3       64.33       38.79      8.35 o 
   2   1   3      248.21      207.40     44.52 o 
   3   1   3       60.62       60.73     10.27 o 
   4   1   3     5114.83     5070.68     86.91 o 
   5   1   3     2234.87     2557.35     78.43 o 
   6   1   3     6039.57     5438.41     65.64 o 
   7   1   3        2.02        2.57     13.24 o 
   8   1   3     2744.65     2699.60     49.73 o 
   9   1   3      696.84      828.05     42.27 o 
  10   1   3     3574.05     3579.29     64.56 o 
  11   1   3        4.58       37.09     21.99 o 
  12   1   3       91.73       99.88     29.07 o 
  13   1   3      226.03      209.37     40.75 o 
  14   1   3      113.80       25.18     44.87 o 
  15   1   3        0.07      -11.47     62.06 o 
  16   1   3       10.23       33.89     91.80 o 
  17   1   3       81.26      203.79    105.93 o 
   0   2   3      220.06      179.26     14.98 o 
   1   2   3    22792.35    23814.73    293.20 o 
   2   2   3      188.20      301.82     21.60 o 
   3   2   3     4027.27     4016.09     92.77 o 
   4   2   3      924.16     1223.39     51.09 o 
   5   2   3     5879.91     5988.05     78.22 o 
   6   2   3     1137.55     1036.25     48.88 o 
   7   2   3     3219.35     3135.19     76.27 o 
   8   2   3      691.24      614.66     28.07 o 
   9   2   3        4.55      -12.10     18.62 o 
  10   2   3       27.01       25.84     22.21 o 
  11   2   3     3594.14     3518.90     76.53 o 
  12   2   3        1.13       32.37     32.45 o 
  13   2   3      111.88      109.78     39.57 o 
  14   2   3        6.00      -48.93     38.66 o 
  15   2   3     1788.27     1826.67    117.41 o 
  16   2   3       18.38        7.25     87.21 o 
   1   3   3     1499.14     1906.65     58.21 o 
   2   3   3    17087.45    15423.98    196.39 o 
   3   3   3      592.38      630.07     21.25 o 
   4   3   3      580.34      630.18     27.12 o 
   5   3   3      232.04      293.69     21.77 o 
   6   3   3    11328.31    10683.42    140.64 o 
   7   3   3      233.31      290.72     26.40 o 
   8   3   3      631.39      568.73     33.54 o 
   9   3   3       87.72       51.08     21.80 o 
  10   3   3     4521.62     4332.06     82.11 o 
  11   3   3      272.09      278.39     33.24 o 
  12   3   3      202.87      230.85     35.35 o 
  13   3   3       92.34       74.07     38.70 o 
  14   3   3      498.42      443.83     61.70 o 
  15   3   3       38.08        1.78     51.79 o 
  16   3   3      256.95      318.74    208.09 o 
   0   4   3      495.95      265.73     46.41 o 
   1   4   3    15610.89    15489.13    151.03 o 
   2   4   3     1942.53     2487.09     43.82 o 
   3   4   3    23430.88    23867.15    222.56 o 
   4   4   3      294.39      264.53     19.41 o 
   5   4   3      639.53      738.01    124.01 o 
   6   4   3      981.73     1146.22     65.21 o 
   7   4   3    16667.69    17133.64    198.86 o 
   8   4   3       19.02       16.19     33.12 o 
   9   4   3      169.15      137.70     28.23 o 
  10   4   3      132.11      102.07     27.63 o 
  11   4   3     2241.87     2469.75     68.99 o 
  12   4   3        3.14      -36.91     36.02 o 
  13   4   3       17.21      -58.83     39.87 o 
  14   4   3      159.70      167.59     50.64 o 
  15   4   3      198.37      179.31     58.40 o 
  16   4   3        0.28      -39.53     59.61 o 
   1   5   3       10.34       33.35     16.40 o 
   2   5   3    33317.68    35122.72    339.78 o 
   3   5   3      767.72      770.01     27.87 o 
   4   5   3        5.11       84.05     35.59 o 
   5   5   3      120.24      150.00     22.93 o 
   6   5   3     4289.71     4427.75    107.05 o 
   7   5   3        1.21       57.26     25.20 o 
   8   5   3      651.77      745.40     42.30 o 
   9   5   3       46.88       74.59     29.62 o 
  10   5   3       14.16        6.50     28.48 o 
  11   5   3      136.53      117.03     34.28 o 
  12   5   3     1256.82     1493.82     62.51 o 
  13   5   3        1.68       57.73     44.30 o 
  14   5   3       31.51       28.26     48.28 o 
  15   5   3        0.65      -18.96     55.76 o 
   0   6   3      433.86      514.57     63.84 o 
   1   6   3       57.07      -25.15     25.19 o 
   2   6   3        1.90       -3.99     16.28 o 
   3   6   3      483.62      380.34     33.14 o 
   4   6   3        0.45       18.31     21.17 o 
   5   6   3      128.04      102.03     22.51 o 
   6   6   3      451.86      509.21     34.12 o 
   7   6   3     1878.39     1954.51    133.93 o 
   8   6   3      346.15      398.65     40.22 o 
   9   6   3      316.83      336.90     37.17 o 
  10   6   3        6.36        8.53     30.08 o 
  11   6   3      179.34      138.59     37.50 o 
  12   6   3        0.08        6.34     36.04 o 
  13   6   3      157.27      187.91     47.16 o 
  14   6   3       24.98        2.56     50.71 o 
  15   6   3        0.88      -88.01     58.68 o 
   1   7   3      133.70      130.37     37.63 o 
   2   7   3      223.87      201.68     28.17 o 
   3   7   3      144.15      181.85     31.11 o 
   4   7   3        4.01       14.19     23.13 o 
   5   7   3      344.57      340.45     29.82 o 
   6   7   3       52.08       93.26     25.61 o 
   7   7   3       99.15       65.47     29.54 o 
   8   7   3       86.58       90.37     32.31 o 
   9   7   3        4.66       16.65     32.33 o 
  10   7   3       62.62       38.62     34.39 o 
  11   7   3       11.37       43.91     37.47 o 
  12   7   3      110.24       86.25     41.95 o 
  13   7   3       11.37       27.93     47.84 o 
  14   7   3       20.00       16.41     55.63 o 
   0   8   3     2348.90     2365.47    126.82 o 
   1   8   3       13.60       38.70     25.22 o 
   2   8   3        4.11      -39.78     28.94 o 
   3   8   3     2528.11     2680.11    111.24 o 
   4   8   3      262.56      211.62     34.61 o 
   5   8   3      107.49       86.30     28.49 o 
   6   8   3       42.62       32.78     26.98 o 
   7   8   3     5228.17     5180.85    101.93 o 
   8   8   3      180.07      204.54     42.25 o 
   9   8   3      177.49      203.34     42.71 o 
  10   8   3      114.31       32.16     38.23 o 
  11   8   3     1096.01     1096.84     68.17 o 
  12   8   3       66.73       17.60     45.10 o 
  13   8   3       68.35       46.63     50.16 o 
   1   9   3        0.31      -30.46     32.95 o 
   2   9   3     8519.57     8539.24    153.22 o 
   3   9   3       57.32       63.13     38.77 o 
   4   9   3       13.02       28.66     34.13 o 
   5   9   3      237.30      208.02     36.58 o 
   6   9   3     1699.52     1876.47     69.29 o 
   7   9   3        3.84      -23.32     33.18 o 
   8   9   3      334.79      237.93     50.61 o 
   9   9   3      112.61       78.36     43.62 o 
  10   9   3      189.54      206.53     50.52 o 
  11   9   3        0.18       -5.19     46.66 o 
  12   9   3      746.93      748.21     91.71 o 
   0  10   3      162.33       79.79     68.59 o 
   1  10   3     1395.51     1231.49     66.57 o 
   2  10   3       52.60       36.85     39.42 o 
   3  10   3     2443.80     2361.51     87.69 o 
   4  10   3        0.86       65.64     38.17 o 
   5  10   3      423.16      486.30     46.94 o 
   6  10   3       79.41        6.63     36.49 o 
   7  10   3     2246.46     2045.73     85.83 o 
   8  10   3       15.86       31.12     44.27 o 
   9  10   3      224.08      231.45     63.21 o 
  10  10   3        2.07        2.19     47.05 o 
  11  10   3      669.48      674.89     84.69 o 
   1  11   3        5.39       59.50     54.51 o 
   2  11   3     2813.16     2803.15    116.02 o 
   3  11   3      137.96       80.94     46.56 o 
   4  11   3      495.97      418.40     52.69 o 
   5  11   3      139.13       88.56     41.92 o 
   6  11   3     1862.99     1787.10     75.63 o 
   7  11   3       28.53       37.12     47.06 o 
   8  11   3      243.84      226.36     59.72 o 
   9  11   3        1.52        3.42     54.07 o 
   0  12   3       99.53      237.82     92.93 o 
   1  12   3     1096.44     1060.50    104.33 o 
   2  12   3       12.97       71.16     59.14 o 
   3  12   3      183.40        9.22     60.63 o 
   4  12   3        8.41       -0.08     44.09 o 
   5  12   3      462.96      471.11     55.80 o 
   6  12   3        2.42       57.12     45.11 o 
   1  13   3        3.55       78.23    128.30 o 
   0   0   4    12811.71    17150.92    384.89 o 
   1   0   4        6.55       18.77     15.65 o 
   2   0   4       70.22       56.88      9.26 o 
   3   0   4    35782.84    36867.23   1303.03 o 
   4   0   4    46284.39    49319.43    994.09 o 
   5   0   4     1697.81     1645.16     40.65 o 
   6   0   4     1752.60     1555.36     43.76 o 
   7   0   4     4972.85     5051.42     92.04 o 
   8   0   4     9746.78     9792.02    135.73 o 
   9   0   4        0.10      -43.10     28.74 o 
  10   0   4     1995.35     2134.99     61.69 o 
  11   0   4      449.79      318.06     57.81 o 
  12   0   4     2242.83     2260.33    119.00 o 
  13   0   4      277.42      179.83    117.34 o 
  14   0   4      855.22      867.27    118.91 o 
  15   0   4       13.01       -4.22     69.04 o 
  16   0   4      172.34      284.75    153.33 o 
  17   0   4       26.54      -62.58    134.55 o 
   1   1   4     5256.33     6050.25     76.74 o 
   2   1   4    19037.17    17925.05    268.33 o 
   3   1   4     5038.64     4962.50    103.90 o 
   4   1   4      863.85      807.10     23.94 o 
   5   1   4    18313.89    19281.29    202.63 o 
   6   1   4        2.53       29.65     11.89 o 
   7   1   4     6828.41     6264.56     76.88 o 
   8   1   4       67.94       63.27     15.43 o 
   9   1   4    10979.03    10894.62    112.79 o 
  10   1   4      551.27      693.06     32.85 o 
  11   1   4     2675.32     2510.08     70.12 o 
  12   1   4      137.33      119.16     31.10 o 
  13   1   4      977.83     1046.62     70.84 o 
  14   1   4       11.92       -4.07     43.27 o 
  15   1   4       12.76        2.33     48.74 o 
  16   1   4       28.10       37.51     71.34 o 
   0   2   4     3405.50     2512.29     49.48 o 
   1   2   4     2467.58     3198.62     59.27 o 
   2   2   4     3163.37     3423.61     49.94 o 
   3   2   4       83.61      236.12     40.99 o 
   4   2   4      154.50      146.45     15.59 o 
   5   2   4       38.58       54.28     13.41 o 
   6   2   4     2607.35     3119.15     80.98 o 
   7   2   4        0.03        7.54     12.80 o 
   8   2   4     4797.72     4994.68     90.37 o 
   9   2   4      166.20      132.49     21.22 o 
  10   2   4      149.82      180.90     26.68 o 
  11   2   4       57.83      101.26     28.15 o 
  12   2   4     2207.85     2292.54     74.34 o 
  13   2   4        5.65       -8.66     42.28 o 
  14   2   4       18.70       12.88     46.52 o 
  15   2   4        7.05       18.93     50.62 o 
  16   2   4      190.63      189.58     76.82 o 
   1   3   4      489.97      725.86     22.93 o 
   2   3   4       62.27       80.98     14.98 o 
   3   3   4       20.03       11.06     22.41 o 
   4   3   4      393.49      410.88     16.72 o 
   5   3   4        0.14       46.50     21.29 o 
   6   3   4       92.66       51.54     15.65 o 
   7   3   4      406.66      449.43     27.37 o 
   8   3   4       12.77        5.99     19.22 o 
   9   3   4        8.38       17.62     20.39 o 
  10   3   4      195.25      260.97     28.20 o 
  11   3   4      563.09      582.51     37.65 o 
  12   3   4      123.21      109.74     37.20 o 
  13   3   4      136.52      130.23     44.37 o 
  14   3   4        7.33       52.27     50.69 o 
  15   3   4        9.13       19.98     53.08 o 
  16   3   4        1.34       51.12     69.14 o 
   0   4   4     3782.75     3801.25     73.24 o 
   1   4   4      173.15      148.34     25.47 o 
   2   4   4      284.16      295.20     19.13 o 
   3   4   4      129.92      217.83     28.75 o 
   4   4   4     2446.69     2273.39     38.78 o 
   5   4   4      295.12      414.48     24.38 o 
   6   4   4     4059.29     4211.75    118.62 o 
   7   4   4      746.19      765.49     35.33 o 
   8   4   4       33.14       47.84     21.21 o 
   9   4   4       42.78       54.56     24.09 o 
  10   4   4        6.24        5.69     25.99 o 
  11   4   4       45.24       42.42     37.68 o 
  12   4   4      292.73      229.01     48.28 o 
  13   4   4       18.13       -2.16     40.97 o 
  14   4   4      158.67      164.86     56.47 o 
  15   4   4       79.71       81.78     57.57 o 
  16   4   4      214.47      259.25     68.11 o 
   1   5   4     8164.54     8230.55     99.08 o 
   2   5   4      232.55      241.39     47.88 o 
   3   5   4     2396.48     2213.44     48.34 o 
   4   5   4      505.26      453.47     33.41 o 
   5   5   4     7711.56     7585.28     95.64 o 
   6   5   4      232.57      303.41     29.42 o 
   7   5   4      635.33      584.58     49.85 o 
   8   5   4        0.14       -5.83     23.06 o 
   9   5   4     3596.12     3767.77     79.60 o 
  10   5   4       17.47        9.78     28.51 o 
  11   5   4      359.18      282.46     44.49 o 
  12   5   4      100.48      108.93     39.95 o 
  13   5   4      667.05      791.71     64.91 o 
  14   5   4       13.16      -74.96     49.97 o 
  15   5   4        3.45       62.00     58.55 o 
   0   6   4     8871.15     8643.26    164.38 o 
   1   6   4      421.58      488.68     29.57 o 
   2   6   4     1315.53     1607.46     43.58 o 
   3   6   4       40.54       67.03     35.95 o 
   4   6   4    11850.19    11493.25    139.62 o 
   5   6   4      575.24      600.89     37.27 o 
   6   6   4     3180.73     3556.40     67.66 o 
   7   6   4      420.03      466.38     68.82 o 
   8   6   4     7525.75     7578.81    117.88 o 
   9   6   4       74.98       50.87     30.34 o 
  10   6   4      808.88      945.99     51.75 o 
  11   6   4        9.64      -46.96     32.59 o 
  12   6   4     1146.45     1323.17     68.56 o 
  13   6   4       75.47      116.52     51.88 o 
  14   6   4       89.17      101.20     61.25 o 
  15   6   4       26.54      -33.66     62.94 o 
   1   7   4     9789.02     9516.29    130.61 o 
   2   7   4      108.48      -15.70     28.47 o 
   3   7   4    10072.02     9517.97    172.64 o 
   4   7   4      447.22      411.63     39.88 o 
   5   7   4     3514.08     3626.67     71.14 o 
   6   7   4      264.86      259.26     32.36 o 
   7   7   4     1153.77     1035.41     49.61 o 
   8   7   4       82.56       75.64     32.30 o 
   9   7   4     1313.27     1497.75     60.44 o 
  10   7   4      343.16      315.71     42.01 o 
  11   7   4      107.30      129.83     43.71 o 
  12   7   4        3.50      -27.50     41.07 o 
  13   7   4      572.98      656.71     70.64 o 
  14   7   4        1.69       27.80     62.55 o 
   0   8   4     2392.92     2125.75     86.09 o 
   1   8   4        1.20       -7.40     24.35 o 
   2   8   4      469.47      516.06     44.18 o 
   3   8   4      306.90      267.67     39.26 o 
   4   8   4     2415.86     2530.44     68.66 o 
   5   8   4      402.43      512.89     40.35 o 
   6   8   4     1655.63     1710.70     93.79 o 
   7   8   4       94.97      226.20     54.98 o 
   8   8   4     2521.61     2621.03    110.03 o 
   9   8   4       38.97       65.39     40.16 o 
  10   8   4      193.74      256.78     44.74 o 
  11   8   4       34.99       57.43     44.67 o 
  12   8   4      460.84      464.01     59.39 o 
  13   8   4        4.77       -5.22     55.54 o 
   1   9   4        3.36      -28.49     32.91 o 
   2   9   4      174.91       68.38     38.11 o 
   3   9   4      283.05      216.53     66.71 o 
   4   9   4      819.02      802.47     52.71 o 
   5   9   4      436.76      440.64     42.15 o 
   6   9   4       23.44       50.96     31.58 o 
   7   9   4        0.35       -4.96     32.32 o 
   8   9   4      130.24      108.56     42.10 o 
   9   9   4      350.30      295.74     49.77 o 
  10   9   4        8.46      -56.79     40.93 o 
  11   9   4       80.40       96.83     56.87 o 
  12   9   4       10.38      -50.41     55.47 o 
   0  10   4        2.03      -10.95     64.17 o 
   1  10   4      395.82      457.59     61.72 o 
   2  10   4       30.67       13.16     40.72 o 
   3  10   4       69.49       18.95     40.24 o 
   4  10   4      119.71      108.53     41.03 o 
   5  10   4        1.80       16.49     37.95 o 
   6  10   4        2.98      -36.23     32.72 o 
   7  10   4       21.31       43.86     39.00 o 
   8  10   4      329.31      308.90     53.18 o 
   9  10   4      205.56      174.01     51.26 o 
  10  10   4       85.36       12.64     49.81 o 
   1  11   4     1288.07     1460.91     92.25 o 
   2  11   4        9.93       62.46     53.67 o 
   3  11   4     1469.29     1474.78     88.34 o 
   4  11   4       73.71       23.60     41.64 o 
   5  11   4      118.31      126.98     43.33 o 
   6  11   4       27.32       25.71     40.50 o 
   7  11   4      151.19      118.24     49.14 o 
   8  11   4       33.59       34.66     54.19 o 
   9  11   4       31.82       64.23     69.55 o 
   0  12   4     1965.19     1844.21    150.02 o 
   1  12   4        5.96       66.66     60.99 o 
   2  12   4      121.63      206.48     65.63 o 
   3  12   4        1.26       37.88     51.51 o 
   4  12   4     1333.96     1275.85     76.18 o 
   5  12   4        0.40       32.66     42.41 o 
   6  12   4      543.80      582.90     58.71 o 
   1  13   4      247.58      115.78    140.81 o 
   1   1   5     9550.46     9922.39    122.69 o 
   2   1   5     2768.81     3524.35    141.94 o 
   3   1   5     5713.68     5974.90     73.67 o 
   4   1   5     4756.54     4844.58     60.01 o 
   5   1   5        0.82       40.69     11.13 o 
   6   1   5     4442.29     4713.17     56.60 o 
   7   1   5        2.95       18.14     13.30 o 
   8   1   5     4679.81     4590.28     68.58 o 
   9   1   5       78.03       66.44     17.06 o 
  10   1   5     3488.42     3701.10     71.78 o 
  11   1   5      460.95      551.08     40.91 o 
  12   1   5      367.53      359.62     44.10 o 
  13   1   5       34.15       78.38     43.72 o 
  14   1   5      123.49      155.83     50.92 o 
  15   1   5       89.18       18.13     49.74 o 
  16   1   5        9.79       -5.71     56.40 o 
   0   2   5     7470.49     7268.94     88.95 o 
   1   2   5      312.58      438.07     12.73 o 
   2   2   5     1851.30     2061.67     29.73 o 
   3   2   5     3204.90     2939.15     37.45 o 
   4   2   5      580.98      493.75     18.78 o 
   5   2   5     6880.98     6533.50    113.32 o 
   6   2   5     2262.32     2766.81     68.20 o 
   7   2   5     1102.84      957.21     29.25 o 
   8   2   5      623.46      674.13     32.34 o 
   9   2   5        1.78      -23.87     17.89 o 
  10   2   5       20.60       56.65     23.07 o 
  11   2   5     3919.52     3946.08     89.09 o 
  12   2   5       42.30       16.16     35.61 o 
  13   2   5       16.27       26.75     43.90 o 
  14   2   5       74.82       96.03     48.96 o 
  15   2   5     1107.18     1107.37     93.59 o 
  16   2   5       65.05       21.23     73.17 o 
   1   3   5      876.23     1163.51     34.11 o 
   2   3   5     5365.26     4928.89     67.96 o 
   3   3   5     1358.82     1595.73     57.07 o 
   4   3   5     1160.71     1036.70     30.45 o 
   5   3   5       57.54      120.06     18.52 o 
   6   3   5     7979.77     7464.94    122.53 o 
   7   3   5       22.87        0.39     14.53 o 
   8   3   5      579.48      457.32     29.90 o 
   9   3   5       11.60       17.68     22.81 o 
  10   3   5     6028.05     5907.75    107.64 o 
  11   3   5      170.60      166.43     32.47 o 
  12   3   5      127.70      117.75     38.66 o 
  13   3   5        1.84        0.36     45.38 o 
  14   3   5      970.44      962.30     78.13 o 
  15   3   5       73.91      -33.64     54.99 o 
  16   3   5      297.47      183.46     79.64 o 
   0   4   5       20.73      -10.05     15.24 o 
   1   4   5     2319.65     1512.27     32.02 o 
   2   4   5      971.46     1002.25     25.48 o 
   3   4   5    12719.17    10869.79    103.91 o 
   4   4   5      157.59      105.99     23.66 o 
   5   4   5     2038.70     2057.01     51.34 o 
   6   4   5      157.57       96.66     20.13 o 
   7   4   5     8233.04     8103.05    109.14 o 
   8   4   5        2.70       13.61     29.63 o 
   9   4   5     1114.30     1203.89     46.35 o 
  10   4   5       89.58      102.51     29.35 o 
  11   4   5     2570.66     2644.56     92.19 o 
  12   4   5        3.22       20.82     38.48 o 
  13   4   5      173.21      134.48     51.45 o 
  14   4   5      163.19      116.32     54.89 o 
  15   4   5      347.21      387.63    113.26 o 
  16   4   5       13.07       36.62     59.81 o 
   1   5   5     2201.45     2142.12     45.41 o 
   2   5   5    10658.36     9403.56    121.41 o 
   3   5   5     1453.72     1558.08     38.00 o 
   4   5   5      268.46      340.42     24.92 o 
   5   5   5        3.19       25.79     17.97 o 
   6   5   5     3920.39     4100.41     68.59 o 
   7   5   5      411.60      354.75     29.90 o 
   8   5   5      453.12      427.01     33.71 o 
   9   5   5       86.32      132.07     29.20 o 
  10   5   5      358.75      435.85     39.94 o 
  11   5   5      590.78      528.37     47.31 o 
  12   5   5     1078.81     1116.62     71.71 o 
  13   5   5        5.30       11.34     50.01 o 
  14   5   5       59.57       39.31     56.97 o 
  15   5   5        6.94       17.05     56.69 o 
   0   6   5      474.02      441.74     50.77 o 
   1   6   5      405.38      486.93     27.77 o 
   2   6   5      653.51      593.97     36.03 o 
   3   6   5      369.15      332.50     24.71 o 
   4   6   5        0.32       25.18     21.36 o 
   5   6   5      148.94      170.21     29.98 o 
   6   6   5      837.23      896.03     47.39 o 
   7   6   5     3441.23     3811.28    117.71 o 
   8   6   5       24.58       48.89     28.35 o 
   9   6   5      186.99      233.96     35.28 o 
  10   6   5       22.38       24.35     32.22 o 
  11   6   5      436.21      412.13     48.30 o 
  12   6   5        0.12       34.65     44.74 o 
  13   6   5       54.03       -1.58     54.97 o 
  14   6   5       67.78       72.54     61.81 o 
  15   6   5       14.07       -7.03     64.44 o 
   1   7   5      222.30      306.78     30.33 o 
   2   7   5      645.31      752.53     67.25 o 
   3   7   5       77.69       23.26     25.45 o 
   4   7   5       89.17       42.71     24.90 o 
   5   7   5      344.73      387.95     34.11 o 
   6   7   5      295.66      336.86     34.53 o 
   7   7   5      204.01      184.90     33.01 o 
   8   7   5      277.84      230.38     39.58 o 
   9   7   5       18.14       70.91     34.74 o 
  10   7   5       50.48       57.17     36.62 o 
  11   7   5       26.82      -16.23     39.42 o 
  12   7   5       91.91       55.04     49.67 o 
  13   7   5       24.67       36.04     57.40 o 
  14   7   5        0.97       76.93     64.06 o 
   0   8   5      899.15      886.29    124.08 o 
   1   8   5      124.82      116.09     27.84 o 
   2   8   5      150.79      118.74     43.79 o 
   3   8   5     2606.28     2493.97    111.02 o 
   4   8   5       19.91       40.53     28.15 o 
   5   8   5       14.43      -39.17     26.11 o 
   6   8   5       61.56       59.65     40.16 o 
   7   8   5     4024.75     3911.92     88.23 o 
   8   8   5      149.69      164.23     41.23 o 
   9   8   5        6.16       16.69     48.36 o 
  10   8   5       44.58       54.42     42.08 o 
  11   8   5     1098.16     1272.72     96.78 o 
  12   8   5       32.87       36.34     48.35 o 
  13   8   5        0.04      -75.72     60.78 o 
   1   9   5       97.72       92.80     37.17 o 
   2   9   5     4029.68     4097.92    103.66 o 
   3   9   5      189.35      121.63     41.52 o 
   4   9   5       51.75       12.88     33.82 o 
   5   9   5      122.39      153.39     35.53 o 
   6   9   5     1371.61     1413.86     93.43 o 
   7   9   5       13.14       45.72     34.66 o 
   8   9   5       91.15      118.18     42.97 o 
   9   9   5       87.30       51.78     44.29 o 
  10   9   5      417.90      553.85     64.98 o 
  11   9   5       38.81       18.89     53.08 o 
  12   9   5      410.85      383.31     67.05 o 
   0  10   5        0.03        0.71     63.03 o 
   1  10   5     1114.71     1148.04     70.44 o 
   2  10   5        2.32       73.96     40.46 o 
   3  10   5     2044.29     1948.84     82.15 o 
   4  10   5        1.79      -42.10     36.73 o 
   5  10   5      450.56      351.89     48.76 o 
   6  10   5        2.97      -46.09     30.73 o 
   7  10   5     1728.85     1850.65     73.20 o 
   8  10   5       15.84       35.79     44.84 o 
   9  10   5      303.60      248.74     54.54 o 
  10  10   5        2.87      -11.19     53.77 o 
   1  11   5        0.50      115.83     55.72 o 
   2  11   5     2548.40     2490.57    109.39 o 
   3  11   5      114.83      164.04     45.55 o 
   4  11   5      221.64      210.62     48.28 o 
   5  11   5      131.60       82.16     46.27 o 
   6  11   5     1715.79     1794.03     85.17 o 
   7  11   5       14.78       33.79     45.23 o 
   8  11   5      152.16      145.20     50.52 o 
   9  11   5        9.58      -26.95     82.95 o 
   0  12   5      167.96      186.18    197.14 o 
   1  12   5      577.82      570.26     90.10 o 
   2  12   5       60.11       50.53     58.59 o 
   3  12   5       45.68      -40.39     50.88 o 
   4  12   5        0.95        7.72     46.21 o 
   5  12   5      495.32      581.75     57.62 o 
   6  12   5       62.24      101.09     50.51 o 
   0   0   6   170300.16   165537.66   2460.36 o 
   1   0   6    30925.10    30134.04    391.88 o 
   2   0   6    12679.54    14324.98    205.75 o 
   3   0   6      449.79      478.73     84.09 o 
   4   0   6    66843.57    64838.99   1806.17 o 
   5   0   6     1857.84     1910.45     63.23 o 
   6   0   6     2509.61     3510.03     79.08 o 
   7   0   6     3386.67     3466.22     70.94 o 
   8   0   6     7819.07     7201.46    119.13 o 
   9   0   6      243.36      208.88     31.50 o 
  10   0   6      375.27      300.93     37.91 o 
  11   0   6      583.40      530.59     53.67 o 
  12   0   6      129.37       -4.17     54.85 o 
  13   0   6      158.30      124.91     67.24 o 
  14   0   6     1139.03     1152.65    134.55 o 
  15   0   6      146.85       65.48     73.54 o 
  16   0   6       87.34       63.36     87.16 o 
   1   1   6    10016.64     7523.06     62.91 o 
   2   1   6     2848.00     3207.52    168.67 o 
   3   1   6     5751.17     5201.16     77.05 o 
   4   1   6      124.74      155.16     11.51 o 
   5   1   6    14953.73    13089.42    216.85 o 
   6   1   6       24.45       42.46     12.29 o 
   7   1   6     2988.79     3032.93     47.42 o 
   8   1   6       37.72        1.30     13.54 o 
   9   1   6     7194.97     6663.38    128.46 o 
  10   1   6       57.70       76.89     26.05 o 
  11   1   6     1117.99     1222.12     78.09 o 
  12   1   6        2.63        6.08     32.53 o 
  13   1   6      984.18      860.43    106.59 o 
  14   1   6        2.33       28.80     46.82 o 
  15   1   6       32.61       38.42     52.58 o 
  16   1   6        0.03       20.24     54.90 o 
   0   2   6    29007.47    24516.19    227.93 o 
   1   2   6      379.68      541.48     14.51 o 
   2   2   6      101.83      104.04     15.33 o 
   3   2   6       86.10       65.86     13.47 o 
   4   2   6     5226.58     4515.94     89.47 o 
   5   2   6        0.18       -0.73      9.90 o 
   6   2   6      341.49      333.40     17.54 o 
   7   2   6      105.86       59.04     13.87 o 
   8   2   6     1471.60     1418.04     36.93 o 
   9   2   6       38.54       43.03     20.11 o 
  10   2   6        8.83       13.89     25.23 o 
  11   2   6       29.51       37.56     32.86 o 
  12   2   6      558.56      559.33     58.40 o 
  13   2   6        0.21      -20.55     42.12 o 
  14   2   6      118.71      116.36     50.44 o 
  15   2   6       23.28       43.80     55.24 o 
  16   2   6      137.37      183.50     72.59 o 
   1   3   6     2176.44     1855.42     27.94 o 
   2   3   6     4033.93     4007.06     46.57 o 
   3   3   6       15.73       38.72     19.48 o 
   4   3   6     1868.63     1884.84     32.73 o 
   5   3   6      263.73      264.42     32.38 o 
   6   3   6      953.84     1031.20     60.05 o 
   7   3   6      325.89      317.55     21.52 o 
   8   3   6       13.68      -10.73     17.96 o 
   9   3   6        9.17       15.98     19.75 o 
  10   3   6     1246.02     1376.33     68.25 o 
  11   3   6      180.81      209.88     38.59 o 
  12   3   6      141.20      185.29     45.17 o 
  13   3   6      134.44       99.96     45.17 o 
  14   3   6       36.15      112.86     53.14 o 
  15   3   6        0.20      -32.83     51.89 o 
  16   3   6       13.17        9.92     58.80 o 
   0   4   6     6443.42     5697.85     85.61 o 
   1   4   6      731.30      673.40     29.18 o 
   2   4   6      206.84      217.30     15.47 o 
   3   4   6     2659.29     2782.17     42.48 o 
   4   4   6     1712.84     1709.26     43.98 o 
   5   4   6      450.67      423.13     19.33 o 
   6   4   6      406.43      469.38     27.61 o 
   7   4   6      701.41      722.69     34.12 o 
   8   4   6      468.62      469.36     32.67 o 
   9   4   6        1.43      -19.33     22.65 o 
  10   4   6        1.72      -16.66     24.59 o 
  11   4   6       23.56       12.78     38.14 o 
  12   4   6      294.47      342.44     91.23 o 
  13   4   6       73.82       52.63     48.86 o 
  14   4   6      173.15      141.15     68.10 o 
  15   4   6       74.82       72.84     61.93 o 
  16   4   6      152.03      121.24    103.71 o 
   1   5   6     2946.71     2386.44     49.05 o 
   2   5   6     1015.49     1109.83     42.93 o 
   3   5   6     1820.96     1670.87     39.76 o 
   4   5   6        6.68       19.80     15.44 o 
   5   5   6     3187.00     2645.94     56.71 o 
   6   5   6       16.74       56.53     37.24 o 
   7   5   6     1654.34     1835.33     52.72 o 
   8   5   6        2.50       22.23     23.48 o 
   9   5   6     2735.73     2686.17     68.98 o 
  10   5   6        0.22      -30.63     28.63 o 
  11   5   6      754.48      901.84     83.61 o 
  12   5   6       14.58       48.88     48.29 o 
  13   5   6      884.71      943.62     90.83 o 
  14   5   6       21.80      -29.40     54.74 o 
  15   5   6       22.88      -41.70     54.83 o 
   0   6   6     9971.12     8418.18    162.90 o 
   1   6   6      237.95      112.56     22.43 o 
   2   6   6        5.53        0.79     21.31 o 
   3   6   6       50.58      130.03     31.84 o 
   4   6   6    10605.93     9841.58    136.35 o 
   5   6   6       15.67       33.31     25.43 o 
   6   6   6      887.78      849.27     40.56 o 
   7   6   6       60.12      120.38     36.60 o 
   8   6   6     7479.88     7333.54    116.13 o 
   9   6   6       56.58       53.35     30.58 o 
  10   6   6      744.88      644.33     50.35 o 
  11   6   6        5.27       -5.33     36.46 o 
  12   6   6     1017.39     1151.85     83.37 o 
  13   6   6       29.10       18.13     52.47 o 
  14   6   6      234.50      123.03     65.90 o 
   1   7   6     5719.47     5374.21     92.83 o 
   2   7   6     2152.09     2218.22     66.23 o 
   3   7   6     9538.36     9557.01    128.32 o 
   4   7   6      386.69      393.31     33.30 o 
   5   7   6     2473.26     2287.46     64.79 o 
   6   7   6      171.27      179.79     31.41 o 
   7   7   6     2260.65     2409.50     68.13 o 
   8   7   6        6.81       20.76     33.36 o 
   9   7   6     1552.78     1487.30     66.84 o 
  10   7   6      565.09      532.69     50.51 o 
  11   7   6       20.70       22.41     40.69 o 
  12   7   6      102.07       97.57     58.55 o 
  13   7   6      709.38      664.11     80.87 o 
  14   7   6        7.18       31.66     60.57 o 
   0   8   6      127.89      134.66     47.97 o 
   1   8   6       10.39        1.61     25.51 o 
   2   8   6        0.57       -9.42     39.74 o 
   3   8   6      222.18      240.44     33.63 o 
   4   8   6      765.64      787.96     45.46 o 
   5   8   6        6.62       26.19     28.64 o 
   6   8   6       21.37       39.21     30.68 o 
   7   8   6        0.45      103.72     34.65 o 
   8   8   6     2227.01     2176.37     79.10 o 
   9   8   6       14.92       33.78     38.55 o 
  10   8   6        8.09      -19.68     44.86 o 
  11   8   6       11.53       86.93     51.47 o 
  12   8   6      831.26      911.70     87.53 o 
  13   8   6        0.19       67.67     65.19 o 
   1   9   6       21.73      -18.49     32.82 o 
   2   9   6      289.02      232.81     42.29 o 
   3   9   6        5.54      -15.37     32.71 o 
   4   9   6        9.48       -2.00     30.02 o 
   5   9   6      138.70      166.12     36.66 o 
   6   9   6        0.03        4.49     32.31 o 
   7   9   6       14.71       16.71     34.55 o 
   8   9   6       22.42       66.60     41.24 o 
   9   9   6      184.20      230.70     53.10 o 
  10   9   6       31.28       64.41     51.66 o 
  11   9   6       16.25      -36.44     51.69 o 
  12   9   6       27.50       69.15     77.87 o 
   0  10   6        3.15       56.32     68.49 o 
   1  10   6      379.58      318.29     54.36 o 
   2  10   6        2.32       58.41     41.72 o 
   3  10   6       23.27        3.57     41.05 o 
   4  10   6       68.00       31.72     39.01 o 
   5  10   6      109.01      153.89     43.62 o 
   6  10   6       12.52      -23.94     32.23 o 
   7  10   6      249.51      249.27     45.07 o 
   8  10   6      153.94      221.85     45.52 o 
   9  10   6      105.36       94.92     58.31 o 
  10  10   6      112.22       69.36     57.62 o 
   1  11   6     1439.55     1360.78     90.00 o 
   2  11   6       29.77      169.46     58.54 o 
   3  11   6      937.24      904.82     63.17 o 
   4  11   6       99.75       77.28     44.70 o 
   5  11   6      381.21      404.56     60.21 o 
   6  11   6        2.43      -45.24     39.67 o 
   7  11   6       51.50       77.93     50.89 o 
   8  11   6       11.61       -6.72     50.73 o 
   0  12   6     1213.66     1090.19    126.06 o 
   1  12   6        5.65      -55.34     57.26 o 
   2  12   6      101.74      104.98     61.93 o 
   3  12   6        3.79      -16.71     50.08 o 
   4  12   6     1027.60     1080.05     72.77 o 
   5  12   6        0.06       -8.95     42.27 o 
   6  12   6      398.23      262.25     60.24 o 
   1   1   7       23.66       45.41     13.16 o 
   2   1   7      708.01      806.25     45.65 o 
   3   1   7     4068.96     3943.52     49.94 o 
   4   1   7     1296.70     1488.91     32.81 o 
   5   1   7     1067.01     1242.12     40.55 o 
   6   1   7     3590.42     3346.86     71.86 o 
   7   1   7       62.81       60.05     12.60 o 
   8   1   7     2022.15     2134.48     43.85 o 
   9   1   7       23.05       28.53     19.41 o 
  10   1   7     2909.66     3131.30     82.50 o 
  11   1   7      292.57      314.34     46.88 o 
  12   1   7      419.10      468.28     73.11 o 
  13   1   7        0.55        7.12     43.27 o 
  14   1   7      314.37      322.81     59.05 o 
  15   1   7       43.10       33.08     52.03 o 
  16   1   7       12.07       50.64     58.75 o 
   0   2   7    13066.18    15340.55    156.27 o 
   1   2   7     9770.59     9620.73     89.90 o 
   2   2   7     5732.19     5423.08     57.47 o 
   3   2   7     3126.35     3057.55     67.84 o 
   4   2   7      784.26      835.60     27.29 o 
   5   2   7     4286.33     3977.12     56.12 o 
   6   2   7      229.33      176.57     15.14 o 
   7   2   7     3753.28     3743.92     78.60 o 
   8   2   7      257.81      238.47     26.08 o 
   9   2   7      329.56      258.48     28.87 o 
  10   2   7       10.06       -5.76     27.07 o 
  11   2   7     2163.77     2477.83    127.05 o 
  12   2   7      120.91       62.24     45.00 o 
  13   2   7       90.48       84.88     49.04 o 
  14   2   7      289.93      190.01     55.87 o 
  15   2   7      877.84      935.04     81.86 o 
  16   2   7       80.29      122.91     60.64 o 
   1   3   7        2.91       54.38     11.26 o 
   2   3   7     4694.51     4197.87     51.62 o 
   3   3   7      117.21      203.98     14.68 o 
   4   3   7     1489.92     1822.77     33.10 o 
   5   3   7      205.93      349.92     19.01 o 
   6   3   7     8618.48     8776.54    146.93 o 
   7   3   7       51.61       27.68     15.28 o 
   8   3   7     1528.37     1786.30     54.26 o 
   9   3   7        2.91       28.04     21.00 o 
  10   3   7     4926.13     5007.95    116.59 o 
  11   3   7       74.04       94.35     41.86 o 
  12   3   7      664.42      650.17     57.19 o 
  13   3   7       18.75       61.01     43.40 o 
  14   3   7      872.02     1072.11     80.66 o 
  15   3   7        3.41       18.78     67.29 o 
  16   3   7      311.72      348.15     69.36 o 
   0   4   7       94.94      218.55     21.27 o 
   1   4   7     2610.52     2040.54     35.02 o 
   2   4   7       44.17       56.90     12.04 o 
   3   4   7     2277.52     2332.71     41.93 o 
   4   4   7        0.09        5.32     13.06 o 
   5   4   7     3915.52     3761.39     56.31 o 
   6   4   7      199.70      194.66     21.06 o 
   7   4   7     3276.08     3623.27     68.73 o 
   8   4   7       92.37      109.18     25.16 o 
   9   4   7     1481.03     1449.35     50.02 o 
  10   4   7        5.39       15.18     33.55 o 
  11   4   7     2083.93     2322.78     97.45 o 
  12   4   7       45.81       33.93     45.44 o 
  13   4   7       74.18       76.72     50.03 o 
  14   4   7       12.65       13.03     53.14 o 
  15   4   7      598.95      646.93     78.17 o 
   1   5   7      274.45      309.21     20.54 o 
   2   5   7     5907.45     5766.93     70.46 o 
   3   5   7     1051.08     1023.16     29.68 o 
   4   5   7      156.07      135.61     16.76 o 
   5   5   7     1627.77     1498.50     46.56 o 
   6   5   7     3738.60     3682.78     73.04 o 
   7   5   7       11.86       -6.07     23.83 o 
   8   5   7      315.49      382.08     37.76 o 
   9   5   7      738.25      634.27     47.03 o 
  10   5   7      852.66      917.17     52.82 o 
  11   5   7      234.33      207.46     50.92 o 
  12   5   7      752.99      848.00     75.56 o 
  13   5   7       24.65       52.87     55.22 o 
  14   5   7       94.81      117.11     61.11 o 
  15   5   7       12.76      -40.34     57.32 o 
   0   6   7      190.18      186.84     63.21 o 
   1   6   7       35.41       25.39     18.26 o 
   2   6   7      550.06      713.78     30.84 o 
   3   6   7      345.69      411.64     30.74 o 
   4   6   7       23.65       41.53     22.69 o 
   5   6   7       90.90      102.31     26.73 o 
   6   6   7      187.56      290.81     29.85 o 
   7   6   7     1617.98     1791.23     66.67 o 
   8   6   7       14.79       38.11     31.79 o 
   9   6   7      157.43      214.72     43.19 o 
  10   6   7        0.32       37.46     34.78 o 
  11   6   7      585.30      636.91     67.61 o 
  12   6   7        7.88       30.76     53.79 o 
  13   6   7       42.48      121.45     59.71 o 
  14   6   7       11.16        1.29     59.93 o 
   1   7   7      164.22      119.82     25.32 o 
   2   7   7     1598.70     1585.48     50.36 o 
   3   7   7      101.70       54.91     25.34 o 
   4   7   7     1040.06     1012.88     45.20 o 
   5   7   7       11.30       72.56     33.35 o 
   6   7   7      501.30      520.73     38.28 o 
   7   7   7        0.35       22.46     28.25 o 
   8   7   7      965.23     1167.68     61.57 o 
   9   7   7        0.65       30.45     40.93 o 
  10   7   7        9.98       10.23     43.41 o 
  11   7   7       20.26       60.94     53.02 o 
  12   7   7      172.51      136.03     62.28 o 
  13   7   7        7.23       16.32     59.68 o 
  14   7   7       12.40       64.28     65.89 o 
   0   8   7       15.87       44.28     37.86 o 
   1   8   7      113.53      105.17     29.34 o 
   2   8   7      934.54      811.37     46.74 o 
   3   8   7     1107.85     1326.92     52.05 o 
   4   8   7       50.14       49.79     28.96 o 
   5   8   7      115.61       48.67     31.33 o 
   6   8   7     1721.38     1754.31     61.64 o 
   7   8   7     1900.68     2182.34     89.32 o 
   8   8   7      225.01      191.45     43.91 o 
   9   8   7       66.29       73.85     44.87 o 
  10   8   7        5.34      -62.96     43.11 o 
  11   8   7      903.08     1225.74     94.85 o 
  12   8   7        5.83       -0.25     60.13 o 
  13   8   7       18.47       79.89     89.63 o 
   1   9   7       76.23       30.97     37.30 o 
   2   9   7     2285.94     2340.48     82.98 o 
   3   9   7      312.06      251.58     40.08 o 
   4   9   7      107.91      100.93     33.72 o 
   5   9   7      186.87      116.05     36.79 o 
   6   9   7     1243.07     1299.61     64.24 o 
   7   9   7        6.82       25.91     34.81 o 
   8   9   7       16.10       30.41     41.86 o 
   9   9   7       73.42       47.97     48.66 o 
  10   9   7      686.36      726.90     71.04 o 
  11   9   7       98.20      197.65     67.53 o 
   0  10   7      226.08       49.50     66.81 o 
   1  10   7     1573.43     1505.48     73.25 o 
   2  10   7       30.25       21.94     40.22 o 
   3  10   7     3098.47     2983.74     88.86 o 
   4  10   7       24.83       54.89     40.22 o 
   5  10   7      472.44      508.43     49.72 o 
   6  10   7       59.04      109.01     39.82 o 
   7  10   7     2144.31     2281.34     95.07 o 
   8  10   7       10.84      -19.14     49.94 o 
   9  10   7      113.32       75.45     52.64 o 
  10  10   7        2.75        6.26     53.95 o 
   1  11   7       43.83        2.85     53.89 o 
   2  11   7     2442.90     2298.59    109.43 o 
   3  11   7       86.15       12.95     42.92 o 
   4  11   7       20.95       50.66     43.42 o 
   5  11   7       20.93       30.48     48.28 o 
   6  11   7     1253.72     1275.11    101.69 o 
   7  11   7        0.68       20.59     46.20 o 
   8  11   7       85.97      114.44     57.93 o 
   0  12   7       78.01      168.97     92.93 o 
   1  12   7      341.46      379.37     72.62 o 
   2  12   7      105.16      112.31     56.92 o 
   3  12   7       21.02      -20.84     49.56 o 
   4  12   7        9.91      124.83     49.01 o 
   5  12   7      394.06      382.76     59.71 o 
   0   0   8    19779.19    21728.04    360.15 o 
   1   0   8      619.67      417.31     28.91 o 
   2   0   8     3958.40     3366.23     77.07 o 
   3   0   8       76.45      313.10     28.26 o 
   4   0   8    22324.78    22668.84    432.66 o 
   5   0   8      580.55      600.61     29.11 o 
   6   0   8     2930.74     2923.42    116.98 o 
   7   0   8     1470.39     1696.43     53.70 o 
   8   0   8     8390.67     8114.90    157.75 o 
   9   0   8      586.71      441.50     47.32 o 
  10   0   8      331.90      417.34     65.18 o 
  11   0   8       13.46      -25.77     36.22 o 
  12   0   8      996.58      912.20     98.30 o 
  13   0   8       10.40      -74.16     56.14 o 
  14   0   8      980.32     1056.10    110.94 o 
  15   0   8      154.43       50.41     78.19 o 
  16   0   8       96.05       19.42     82.20 o 
   1   1   8     7016.12     7822.25     87.72 o 
   2   1   8        0.52       91.36     22.77 o 
   3   1   8    17483.46    17072.28    184.95 o 
   4   1   8      765.08      568.51     21.38 o 
   5   1   8     2911.16     3200.41     87.49 o 
   6   1   8       15.47        8.74     12.89 o 
   7   1   8     6037.13     6008.77    108.27 o 
   8   1   8        0.34        2.69     15.75 o 
   9   1   8     3182.51     3125.52     77.29 o 
  10   1   8        2.27       17.85     31.65 o 
  11   1   8       78.94       83.59     38.69 o 
  12   1   8       41.76       13.15     36.15 o 
  13   1   8     1703.88     1763.68    210.02 o 
  14   1   8        8.14       58.66     48.91 o 
  15   1   8       22.76      -24.77     50.11 o 
  16   1   8        3.66      -63.58     53.54 o 
   0   2   8      697.34      937.91     26.11 o 
   1   2   8      131.54      153.24     11.24 o 
   2   2   8       25.17       28.74      9.49 o 
   3   2   8     2048.99     1739.90     37.50 o 
   4   2   8     4628.73     4494.63     64.61 o 
   5   2   8      357.00      364.32     18.20 o 
   6   2   8      134.48      163.56     20.11 o 
   7   2   8     1986.74     1886.49     38.55 o 
   8   2   8     3492.75     3206.32     88.50 o 
   9   2   8      175.54       93.75     28.40 o 
  10   2   8      532.19      552.93     51.54 o 
  11   2   8      155.95       97.70     40.65 o 
  12   2   8     1307.51     1267.02    136.85 o 
  13   2   8       14.57       18.36     46.18 o 
  14   2   8      285.56      220.67     59.64 o 
  15   2   8       55.65       82.20     56.96 o 
  16   2   8      130.73      124.82     61.99 o 
   1   3   8     1634.77     1721.20     28.18 o 
   2   3   8     2755.48     2710.24     40.88 o 
   3   3   8      753.52      824.51     26.61 o 
   4   3   8      807.01      939.74     24.00 o 
   5   3   8     2299.92     2549.75     64.70 o 
   6   3   8      108.23      177.50     17.95 o 
   7   3   8      648.37      710.22     39.18 o 
   8   3   8        0.24      -12.41     17.80 o 
   9   3   8        7.23       48.08     25.89 o 
  10   3   8      348.44      345.38     76.78 o 
  11   3   8        3.09       15.28     39.98 o 
  12   3   8      112.06       81.28     46.48 o 
  13   3   8      144.11      137.20     47.38 o 
  14   3   8        9.00       50.46     53.37 o 
  15   3   8       27.32       30.41     77.65 o 
  16   3   8        2.87       84.80     59.71 o 
   0   4   8    10726.94    11361.67    144.10 o 
   1   4   8     2332.18     2631.36     59.75 o 
   2   4   8      229.47      256.78     17.64 o 
   3   4   8       58.93      139.39     15.60 o 
   4   4   8     3029.08     3125.30     53.81 o 
   5   4   8      656.38      683.23     24.68 o 
   6   4   8       75.07       93.10     19.56 o 
   7   4   8        4.18       23.08     21.71 o 
   8   4   8      496.25      514.09     43.49 o 
   9   4   8      570.26      589.52     40.96 o 
  10   4   8       10.75      -18.20     38.54 o 
  11   4   8       22.61       17.97     52.84 o 
  12   4   8       49.80       -5.03     44.56 o 
  13   4   8      369.26      271.23     60.29 o 
  14   4   8       76.90       32.32     57.57 o 
  15   4   8        4.43       22.01     58.47 o 
   1   5   8     2740.92     2846.83     50.55 o 
   2   5   8        2.49       45.75     16.07 o 
   3   5   8     1090.30     1276.13     34.40 o 
   4   5   8       48.51       91.57     17.15 o 
   5   5   8     4135.76     4231.22    127.81 o 
   6   5   8      163.86      198.13     57.61 o 
   7   5   8      940.39     1037.34     58.77 o 
   8   5   8       35.09        2.82     27.02 o 
   9   5   8     2276.65     2364.66     72.68 o 
  10   5   8        5.76       39.35     43.23 o 
  11   5   8      279.71      310.51     56.23 o 
  12   5   8       60.57       -2.47     49.55 o 
  13   5   8      852.42      708.62     76.04 o 
  14   5   8        5.24        4.46     56.78 o 
  15   5   8       54.06       56.61     63.47 o 
   0   6   8    22123.23    21663.40    287.39 o 
   1   6   8      484.84      490.34     33.16 o 
   2   6   8      212.50      134.28     21.37 o 
   3   6   8       49.56       57.59     22.52 o 
   4   6   8    15395.63    14766.20    169.39 o 
   5   6   8      102.94       25.21     33.09 o 
   6   6   8      630.19      782.55     39.75 o 
   7   6   8      217.71      119.56     31.55 o 
   8   6   8     3255.58     3584.25     91.69 o 
   9   6   8       83.71      151.02     43.50 o 
  10   6   8     1090.14     1103.37     68.45 o 
  11   6   8       15.21      -41.02     44.10 o 
  12   6   8      467.24      523.37     69.55 o 
  13   6   8       45.80       78.60     61.54 o 
  14   6   8      326.04      296.60     70.18 o 
   1   7   8     4352.79     4207.00     80.96 o 
   2   7   8     1266.45     1342.48     48.34 o 
   3   7   8     5281.68     5030.15     99.37 o 
   4   7   8      545.96      647.09     39.27 o 
   5   7   8     1664.65     1736.98     62.30 o 
   6   7   8      190.30      164.71     31.48 o 
   7   7   8     1350.19     1348.29     64.03 o 
   8   7   8       66.79       55.57     38.02 o 
   9   7   8     1020.81     1047.13     67.03 o 
  10   7   8      341.83      382.88     55.55 o 
  11   7   8       15.20       11.72     52.49 o 
  12   7   8       64.16       77.95     57.47 o 
  13   7   8      682.33      676.35     80.65 o 
   0   8   8      513.80      526.98     57.05 o 
   1   8   8      320.66      266.14     33.36 o 
   2   8   8        1.38       -3.03     25.51 o 
   3   8   8      278.12      243.14     34.28 o 
   4   8   8     1258.46     1133.29     54.96 o 
   5   8   8        7.93       18.45     28.79 o 
   6   8   8       61.70       12.11     30.56 o 
   7   8   8       21.13       47.43     33.55 o 
   8   8   8      990.87     1105.77     85.86 o 
   9   8   8       97.79      138.95     46.20 o 
  10   8   8       13.24       19.29     47.30 o 
  11   8   8        0.29        1.99     58.52 o 
  12   8   8      545.59      489.43     79.83 o 
   1   9   8      728.21      634.39     52.17 o 
   2   9   8     1031.30     1004.59     69.74 o 
   3   9   8      142.67       80.75     33.50 o 
   4   9   8      101.22      106.59     34.03 o 
   5   9   8      572.97      493.19     44.58 o 
   6   9   8        4.61        4.89     32.63 o 
   7   9   8       77.09       25.55     43.10 o 
   8   9   8       65.24        9.50     42.10 o 
   9   9   8      336.79      333.00     57.11 o 
  10   9   8      159.66      118.62     55.07 o 
  11   9   8      102.64       50.90     63.43 o 
   0  10   8       14.23       -3.08     65.25 o 
   1  10   8      150.08      160.12     44.82 o 
   2  10   8        0.17       45.89     38.08 o 
   3  10   8      159.52      176.53     44.51 o 
   4  10   8       58.31       55.32     39.51 o 
   5  10   8      113.38      140.99     39.43 o 
   6  10   8       21.31       10.77     36.68 o 
   7  10   8      358.16      448.17     59.76 o 
   8  10   8      120.87      142.41     54.28 o 
   9  10   8       19.45        5.52     51.89 o 
  10  10   8       59.91       28.83     71.44 o 
   1  11   8     1378.16     1300.24     90.07 o 
   2  11   8      172.65      176.26     56.22 o 
   3  11   8      720.32      675.14     76.97 o 
   4  11   8      116.73      112.11     45.78 o 
   5  11   8      749.92      772.35     63.31 o 
   6  11   8        1.57       -1.17     45.34 o 
   7  11   8       31.62       41.11     51.89 o 
   8  11   8        0.04       62.61     61.79 o 
   0  12   8      721.06      996.94    211.22 o 
   1  12   8        3.36        9.78     60.35 o 
   2  12   8       97.90      110.65     55.40 o 
   3  12   8        1.73       68.64     53.51 o 
   4  12   8      900.81      903.39     69.44 o 
   5  12   8        0.82       38.76     51.00 o 
   1   1   9       18.53       20.54      7.42 o 
   2   1   9     2623.22     2722.05     86.28 o 
   3   1   9      861.91     1019.45     31.55 o 
   4   1   9     2207.14     1928.79     54.70 o 
   5   1   9      247.14      193.67     19.45 o 
   6   1   9     1331.41     1150.34     32.87 o 
   7   1   9      178.35      158.34     17.35 o 
   8   1   9     1414.13     1211.69     44.58 o 
   9   1   9       14.80       30.79     24.63 o 
  10   1   9      365.24      417.55     47.45 o 
  11   1   9      565.70      515.46     78.83 o 
  12   1   9      565.71      391.00     47.35 o 
  13   1   9        1.48       23.47     44.54 o 
  14   1   9      182.58      136.27     53.09 o 
  15   1   9       27.01       87.02     74.97 o 
  16   1   9       47.99       54.29     58.45 o 
   0   2   9      856.26      747.67     27.65 o 
   1   2   9    15147.60    13835.26    112.10 o 
   2   2   9      165.43      201.76     13.45 o 
   3   2   9     5718.69     4720.32     55.37 o 
   4   2   9      464.81      386.17     17.36 o 
   5   2   9      200.01      162.51     15.11 o 
   6   2   9     1722.71     1782.38     41.38 o 
   7   2   9     7168.87     6570.08    143.25 o 
   8   2   9      306.38      331.84     37.24 o 
   9   2   9       32.82       -3.81     25.44 o 
  10   2   9       65.95       68.26     44.55 o 
  11   2   9     1537.51     1392.34     99.36 o 
  12   2   9        5.62       28.49     43.10 o 
  13   2   9      183.23      139.60     53.02 o 
  14   2   9       94.43      112.98     51.94 o 
  15   2   9      653.96      565.82     96.20 o 
  16   2   9       16.41      -35.62     57.97 o 
   1   3   9      590.75      470.89     16.99 o 
   2   3   9    11212.43     8748.10    102.50 o 
   3   3   9     1272.97     1130.64     28.12 o 
   4   3   9      402.24      700.34     24.72 o 
   5   3   9      793.65      832.32     26.43 o 
   6   3   9     9574.72     8453.62    203.74 o 
   7   3   9      228.16      201.40     22.18 o 
   8   3   9      111.45       67.54     24.99 o 
   9   3   9      175.59      238.02     38.12 o 
  10   3   9     2643.41     2480.39     94.57 o 
  11   3   9       57.03       50.61     42.32 o 
  12   3   9      974.71      856.60     71.45 o 
  13   3   9       19.15       48.39     43.87 o 
  14   3   9      554.10      526.04     69.68 o 
  15   3   9       43.50       55.35     71.97 o 
   0   4   9     2501.57     2882.20     60.15 o 
   1   4   9     8136.36     7434.99     73.04 o 
   2   4   9        0.07       -9.50     11.07 o 
   3   4   9     1959.52     1574.58     34.67 o 
   4   4   9        0.68       19.95     16.59 o 
   5   4   9     5049.28     4990.36     71.27 o 
   6   4   9       26.03        9.08     17.31 o 
   7   4   9     2669.25     2184.75     59.20 o 
   8   4   9      288.55      252.11     36.22 o 
   9   4   9      868.81     1022.78     66.92 o 
  10   4   9        0.14       -1.16     39.21 o 
  11   4   9     1860.80     2008.82     92.81 o 
  12   4   9       20.08       23.28     47.52 o 
  13   4   9        0.36       -4.65     50.41 o 
  14   4   9       16.60       21.24     56.40 o 
  15   4   9      669.10      708.58     81.89 o 
   1   5   9        1.53       -6.47     12.85 o 
   2   5   9    16073.12    15768.01    146.03 o 
   3   5   9     1141.25     1210.33     39.43 o 
   4   5   9      211.30      161.05     21.73 o 
   5   5   9     2371.15     2557.84     71.43 o 
   6   5   9     3951.13     3858.31     71.70 o 
   7   5   9      156.19      160.50     29.14 o 
   8   5   9      565.70      485.92     45.47 o 
   9   5   9      605.65      613.91     52.53 o 
  10   5   9      309.82      323.08     54.42 o 
  11   5   9       15.51        0.78     45.47 o 
  12   5   9      557.78      537.31     69.59 o 
  13   5   9       71.10       90.61     59.07 o 
  14   5   9       15.64      -18.04     58.13 o 
  15   5   9        2.48       11.09     59.80 o 
   0   6   9     1099.85     1173.78     54.94 o 
   1   6   9       61.24       56.54     21.73 o 
   2   6   9      222.30      179.28     20.87 o 
   3   6   9      504.10      496.08     33.13 o 
   4   6   9      313.69      413.89     35.81 o 
   5   6   9      114.76      110.80     28.47 o 
   6   6   9       91.41       82.47     25.71 o 
   7   6   9      106.57      116.39     34.52 o 
   8   6   9      100.37      108.36     38.35 o 
   9   6   9        5.11      -27.48     34.99 o 
  10   6   9       84.99       71.22     45.77 o 
  11   6   9      200.53      125.73     54.61 o 
  12   6   9       88.54       78.83     53.81 o 
  13   6   9       25.78       63.92     62.70 o 
  14   6   9       33.66      139.44     66.71 o 
   1   7   9      700.75      687.28     37.30 o 
   2   7   9      874.97      790.62     37.28 o 
   3   7   9      106.33      123.47     27.69 o 
   4   7   9      969.21      933.70     50.07 o 
   5   7   9      295.08      461.99     40.75 o 
   6   7   9      612.71      615.52     40.92 o 
   7   7   9       19.63       16.47     36.75 o 
   8   7   9      728.22      560.39     53.11 o 
   9   7   9        5.28       -2.36     38.85 o 
  10   7   9       67.38      162.02     55.99 o 
  11   7   9       31.89       45.56     54.70 o 
  12   7   9      151.77       14.16     59.70 o 
  13   7   9        0.13       38.31     61.72 o 
   0   8   9        0.27       16.03     41.39 o 
   1   8   9      122.50      154.13     45.71 o 
   2   8   9      517.22      501.54     41.01 o 
   3   8   9      307.85      248.20     34.80 o 
   4   8   9       23.68       22.20     29.24 o 
   5   8   9       51.29       19.60     34.30 o 
   6   8   9      817.94      883.62     49.10 o 
   7   8   9      946.96      910.99     63.28 o 
   8   8   9      139.54      127.60     56.85 o 
   9   8   9      196.84      229.88     51.79 o 
  10   8   9        4.61       27.83     53.37 o 
  11   8   9      769.57      851.39     84.27 o 
  12   8   9       15.57       98.49     62.54 o 
   1   9   9       57.75       12.18     36.67 o 
   2   9   9     2338.71     2472.62     78.21 o 
   3   9   9      355.14      399.81     41.08 o 
   4   9   9        3.37      -18.05     30.74 o 
   5   9   9       95.32       70.53     35.34 o 
   6   9   9     1366.39     1288.39     60.53 o 
   7   9   9        7.37      -34.22     39.79 o 
   8   9   9       99.95       85.14     49.38 o 
   9   9   9       23.40       43.15     46.97 o 
  10   9   9      612.39      553.86     76.22 o 
  11   9   9       67.80        0.37     61.68 o 
   0  10   9      149.75      122.57     77.35 o 
   1  10   9     1740.14     1837.04     80.81 o 
   2  10   9       15.85        9.73     37.76 o 
   3  10   9     3535.61     3270.45     93.59 o 
   4  10   9        4.82      -14.71     38.45 o 
   5  10   9      423.72      444.97     48.16 o 
   6  10   9       13.75       37.94     45.26 o 
   7  10   9     2561.49     2623.76    105.02 o 
   8  10   9       27.09       -3.32     50.06 o 
   9  10   9        7.27       62.61     53.22 o 
  10  10   9        0.30      -41.17     75.94 o 
   1  11   9      149.60       86.32     60.43 o 
   2  11   9     2569.83     2504.11    161.23 o 
   3  11   9      114.74      129.35     47.49 o 
   4  11   9        0.93       16.47     45.53 o 
   5  11   9        0.38       39.91     45.50 o 
   6  11   9      996.59     1003.32     75.33 o 
   7  11   9        9.48       53.62     52.43 o 
   8  11   9       73.83       82.75     71.05 o 
   0  12   9       27.04       10.70     88.61 o 
   1  12   9      216.87      240.08     68.77 o 
   2  12   9       82.48      104.42     56.22 o 
   3  12   9       56.83       85.40     54.11 o 
   4  12   9       13.85       55.51     50.45 o 
   5  12   9      233.61      301.96    109.52 o 
   0   0  10    94172.40    89845.92   1367.37 o 
   1   0  10      906.30     1140.92     35.20 o 
   2   0  10      567.88      514.83     35.50 o 
   3   0  10     1381.17     1174.66    231.56 o 
   4   0  10    31763.98    29862.68   1346.50 o 
   5   0  10     1000.81      978.13     51.83 o 
   6   0  10     3621.79     3938.25    149.05 o 
   7   0  10      807.98      582.99     46.35 o 
   8   0  10     7512.77     7639.45    268.01 o 
   9   0  10        5.88      -30.41     29.17 o 
  10   0  10      952.07     1130.16     94.53 o 
  11   0  10       11.96       48.04     41.89 o 
  12   0  10      737.89      532.29    109.52 o 
  13   0  10      109.99      -19.09    103.26 o 
  14   0  10      566.39      574.77     96.96 o 
  15   0  10       75.71      227.96     88.17 o 
  16   0  10       41.87       17.27     85.09 o 
   1   1  10    23757.66    20490.32    156.11 o 
   2   1  10    13044.13    11358.05    110.79 o 
   3   1  10     9192.37     8073.42     91.92 o 
   4   1  10      100.02      216.40     16.23 o 
   5   1  10    14410.51    13666.54    168.39 o 
   6   1  10      272.21      379.17     23.33 o 
   7   1  10     1418.25     1383.65     47.60 o 
   8   1  10        0.06      -29.45     19.63 o 
   9   1  10     3881.38     3856.08     80.33 o 
  10   1  10     1719.83     1744.01     85.96 o 
  11   1  10       29.67       -2.02     34.81 o 
  12   1  10       92.40       73.97     39.03 o 
  13   1  10      877.57      842.62     74.32 o 
  14   1  10       28.01       60.50     50.48 o 
  15   1  10        5.42       -1.10     51.18 o 
  16   1  10       12.12      -36.13     57.86 o 
   0   2  10       47.24       41.97     14.67 o 
   1   2  10     1688.28     1449.54     25.57 o 
   2   2  10      459.97      530.00     17.52 o 
   3   2  10     3573.56     3504.44    189.19 o 
   4   2  10     1101.02      914.70     28.11 o 
   5   2  10       92.79       88.78     13.87 o 
   6   2  10        2.51      -17.26     13.14 o 
   7   2  10       46.94       75.86     19.73 o 
   8   2  10     2403.84     2405.12     92.36 o 
   9   2  10      555.13      697.90     45.00 o 
  10   2  10      333.75      418.08     49.83 o 
  11   2  10       83.99       76.16     59.76 o 
  12   2  10      786.46      885.32     71.22 o 
  13   2  10        3.89      -21.41     46.28 o 
  14   2  10      169.96      185.09     55.48 o 
  15   2  10        0.06       23.77     53.89 o 
  16   2  10      174.44      125.16     65.86 o 
   1   3  10     2335.69     2685.15     37.56 o 
   2   3  10     1695.60     1648.61     40.89 o 
   3   3  10      465.41      538.32     23.35 o 
   4   3  10     1702.51     1615.50     31.48 o 
   5   3  10      186.95      193.20     20.74 o 
   6   3  10      101.25      102.63     24.98 o 
   7   3  10       52.18       24.93     19.19 o 
   8   3  10      240.04      229.34     37.02 o 
   9   3  10      136.15      175.02     39.41 o 
  10   3  10        0.13      -22.51     36.78 o 
  11   3  10      102.00       88.25     47.13 o 
  12   3  10       97.95       50.70     46.13 o 
  13   3  10       61.04       13.69     44.30 o 
  14   3  10       38.01      112.52     56.12 o 
  15   3  10        2.95      -14.49     69.12 o 
   0   4  10       42.55       13.13     16.10 o 
   1   4  10      815.84      990.14     25.79 o 
   2   4  10      654.17      607.20     22.33 o 
   3   4  10      582.05      610.56     28.04 o 
   4   4  10      670.01      582.33     24.61 o 
   5   4  10        4.74       10.82     14.29 o 
   6   4  10      330.71      371.45     26.37 o 
   7   4  10        0.31       29.19     26.46 o 
   8   4  10     1171.32     1230.21     67.84 o 
   9   4  10      699.48      784.00     61.88 o 
  10   4  10        0.94      -19.92     39.94 o 
  11   4  10       19.36       51.10     47.56 o 
  12   4  10      234.95      307.37     59.55 o 
  13   4  10      138.89      108.37     54.83 o 
  14   4  10       19.32       -0.87     54.73 o 
  15   4  10        5.19       65.49     63.39 o 
   1   5  10     3790.38     3458.27     49.66 o 
   2   5  10       41.44       51.50     18.66 o 
   3   5  10     3238.20     2798.84     52.85 o 
   4   5  10       31.82       17.67     16.78 o 
   5   5  10     4427.28     4713.66     72.37 o 
   6   5  10        3.82       46.62     27.58 o 
   7   5  10      933.97      943.20     53.33 o 
   8   5  10       57.30       28.91     33.09 o 
   9   5  10     2360.23     2605.49    102.99 o 
  10   5  10       11.81       29.44     44.56 o 
  11   5  10       12.08        1.16     46.86 o 
  12   5  10        0.04       11.88     52.10 o 
  13   5  10      515.77      697.47     78.23 o 
  14   5  10        8.83      113.74     64.41 o 
   0   6  10    22660.42    21717.67    391.13 o 
   1   6  10      735.60      737.90     33.70 o 
   2   6  10      319.65      337.75     25.58 o 
   3   6  10        2.76        9.48     18.19 o 
   4   6  10    12105.04    12065.75    219.34 o 
   5   6  10      691.57      811.85     44.12 o 
   6   6  10     1867.02     1946.03     85.60 o 
   7   6  10      515.04      586.48     59.59 o 
   8   6  10     2811.89     2904.65     95.21 o 
   9   6  10      133.53      170.65     52.85 o 
  10   6  10     1421.35     1658.98     92.61 o 
  11   6  10       27.91       54.32     50.20 o 
  12   6  10      366.57      389.07     68.57 o 
  13   6  10       71.09      -18.71     59.98 o 
  14   6  10      399.37      421.45     78.33 o 
   1   7  10     5118.34     4820.97     85.65 o 
   2   7  10      190.42      213.98     28.68 o 
   3   7  10     3749.31     3445.41     75.30 o 
   4   7  10      506.01      460.80     38.96 o 
   5   7  10     2448.76     2575.83     73.24 o 
   6   7  10       59.08        6.57     31.08 o 
   7   7  10     1210.75     1207.15     66.31 o 
   8   7  10      195.34       95.91     41.25 o 
   9   7  10      937.24      966.34     76.14 o 
  10   7  10      103.94       50.04     51.70 o 
  11   7  10      129.43      222.57     62.57 o 
  12   7  10       12.34      -74.11     58.38 o 
  13   7  10      487.27      532.19     79.58 o 
   0   8  10     1378.70     1056.93     84.65 o 
   1   8  10      272.54      347.20     37.69 o 
   2   8  10       11.15      -16.94     28.38 o 
   3   8  10       76.72       74.64     30.82 o 
   4   8  10     1423.93     1437.84     57.35 o 
   5   8  10       66.10       40.24     33.37 o 
   6   8  10       64.82       -6.34     36.16 o 
   7   8  10      115.65       68.73     42.14 o 
   8   8  10     1061.69     1226.02     73.66 o 
   9   8  10      115.40      134.35     55.15 o 
  10   8  10       73.12       47.29     54.09 o 
  11   8  10        1.28      -12.85     55.67 o 
  12   8  10      358.72      435.60     78.93 o 
   1   9  10      469.72      533.67     51.30 o 
   2   9  10      379.56      427.65     44.52 o 
   3   9  10      166.40      106.93     35.51 o 
   4   9  10        7.31       11.37     33.30 o 
   5   9  10      524.18      491.44     50.05 o 
   6   9  10       11.06        9.86     42.09 o 
   7   9  10       67.17       33.44     44.76 o 
   8   9  10        8.34        0.19     45.80 o 
   9   9  10      340.44      346.16     69.24 o 
  10   9  10       51.21       31.00     59.21 o 
  11   9  10      186.58       88.27     68.15 o 
   0  10  10      270.36      402.66     88.17 o 
   1  10  10        2.57       -1.60     41.45 o 
   2  10  10       12.82      -23.88     36.32 o 
   3  10  10      179.96      215.45     44.77 o 
   4  10  10      129.73       91.56     50.05 o 
   5  10  10       16.62       -9.79     41.27 o 
   6  10  10       48.74      -10.50     44.98 o 
   7  10  10      284.85      315.63     58.28 o 
   8  10  10       32.20       70.32     52.83 o 
   9  10  10        4.75      -14.87     59.18 o 
   1  11  10     1165.50     1255.97     98.37 o 
   2  11  10      175.03      142.74     53.14 o 
   3  11  10      657.57      738.76     63.70 o 
   4  11  10      101.12      110.68     48.60 o 
   5  11  10      849.89      765.70     81.04 o 
   6  11  10        0.07      -20.62     60.26 o 
   7  11  10       28.53       30.85     53.84 o 
   0  12  10      733.09      555.62    109.38 o 
   1  12  10        5.02        7.03     53.56 o 
   2  12  10       77.99       89.84     52.89 o 
   3  12  10        3.44       57.58     54.05 o 
   4  12  10      855.15      882.08     84.65 o 
   1   1  11       26.38       62.69     11.70 o 
   2   1  11     9966.61    10716.14    209.37 o 
   3   1  11     1337.11     1319.18     31.19 o 
   4   1  11     4156.70     4325.56    108.52 o 
   5   1  11     1981.55     2333.23     65.45 o 
   6   1  11     1528.95     1597.29     56.11 o 
   7   1  11      319.99      250.78     26.07 o 
   8   1  11     2223.84     2298.25     58.86 o 
   9   1  11      922.84      931.40     44.59 o 
  10   1  11      207.03      168.92     47.42 o 
  11   1  11       40.01      -14.61     36.89 o 
  12   1  11      607.57      689.66     58.70 o 
  13   1  11       18.96       26.36     48.00 o 
  14   1  11      115.87      117.41     65.47 o 
  15   1  11        0.04       19.85     54.14 o 
  16   1  11       82.52       -0.80     65.40 o 
   0   2  11      381.97      360.56     22.81 o 
   1   2  11     5387.74     5359.07     63.68 o 
   2   2  11      127.05      138.67     11.81 o 
   3   2  11    24503.38    25018.01    205.52 o 
   4   2  11       45.14       96.04     17.59 o 
   5   2  11      164.52      154.93     14.99 o 
   6   2  11     1493.77     1720.51     60.32 o 
   7   2  11     8223.76     8669.14    182.78 o 
   8   2  11      215.37      185.72     28.03 o 
   9   2  11      415.08      420.90     40.48 o 
  10   2  11       16.18       -6.89     36.64 o 
  11   2  11     2248.41     2691.11    100.86 o 
  12   2  11        0.39       -3.58     42.63 o 
  13   2  11       65.86       90.69     51.54 o 
  14   2  11       14.14       36.48     52.76 o 
  15   2  11      217.91      275.96     66.67 o 
   1   3  11     1391.61     1352.23     27.80 o 
   2   3  11    12649.10    12807.55    112.75 o 
   3   3  11      473.76      445.38     21.02 o 
   4   3  11       65.70       66.15     14.33 o 
   5   3  11       17.90        3.44     13.65 o 
   6   3  11     7710.94     7825.48    174.75 o 
   7   3  11      222.43      304.67     31.42 o 
   8   3  11      888.02      966.21     71.90 o 
   9   3  11      222.62      124.08     36.74 o 
  10   3  11     1637.50     1905.75    144.53 o 
  11   3  11      624.70      678.10     65.68 o 
  12   3  11      782.49      809.56    119.76 o 
  13   3  11        0.69       -8.89     43.63 o 
  14   3  11      189.98      169.33     61.92 o 
  15   3  11       16.24      -31.46     65.23 o 
   0   4  11     1164.91     1107.90     37.27 o 
   1   4  11     5985.96     6846.85     70.93 o 
   2   4  11        5.80      -11.37     12.15 o 
   3   4  11     9361.73     9235.33     99.24 o 
   4   4  11       20.66       42.66     18.06 o 
   5   4  11     2560.96     2442.27     51.32 o 
   6   4  11       24.90       42.76     22.43 o 
   7   4  11     4467.87     4824.18    183.82 o 
   8   4  11      373.48      423.64     60.97 o 
   9   4  11        7.01       53.53     40.63 o 
  10   4  11      107.35      185.70     50.42 o 
  11   4  11     1844.18     2164.60    152.21 o 
  12   4  11       98.38        6.86     49.68 o 
  13   4  11       31.45       33.74     53.03 o 
  14   4  11       29.82      -27.51     58.47 o 
  15   4  11      269.03      136.70     66.79 o 
   1   5  11      325.69      256.32     19.32 o 
   2   5  11    12404.15    12900.60    122.37 o 
   3   5  11        5.10       34.31     17.55 o 
   4   5  11     1883.34     2018.78     46.51 o 
   5   5  11      675.05      746.91     40.51 o 
   6   5  11     2843.23     2869.96    116.35 o 
   7   5  11       38.29       59.14     31.34 o 
   8   5  11     1363.27     1419.85     82.42 o 
   9   5  11       69.44      123.25     45.18 o 
  10   5  11      267.32      376.54     59.65 o 
  11   5  11        2.22       55.43     51.52 o 
  12   5  11      350.72      432.58     81.30 o 
  13   5  11       35.36       72.66     57.50 o 
  14   5  11        4.66      122.64     65.76 o 
   0   6  11     2820.09     2967.01     74.44 o 
   1   6  11       28.53        9.16     16.78 o 
   2   6  11       24.39       49.29     19.46 o 
   3   6  11      155.42      173.06     23.52 o 
   4   6  11     1038.88     1056.49     43.63 o 
   5   6  11        0.31       -3.35     26.00 o 
   6   6  11      245.41      219.31     50.09 o 
   7   6  11       99.44      157.02     39.72 o 
   8   6  11      258.13      286.63     69.55 o 
   9   6  11      117.32      163.04     51.45 o 
  10   6  11       57.57       18.43     49.27 o 
  11   6  11       84.26       72.34     54.45 o 
  12   6  11       89.38       75.92     60.53 o 
  13   6  11       93.77       69.82     61.64 o 
  14   6  11       44.04       40.64     88.61 o 
   1   7  11       82.13       31.15     24.63 o 
   2   7  11      990.54     1112.32     43.08 o 
   3   7  11      242.90      188.93     31.17 o 
   4   7  11     1123.18     1136.73     53.32 o 
   5   7  11       11.71       69.70     40.12 o 
   6   7  11      473.20      499.28     50.16 o 
   7   7  11       51.82       50.88     37.38 o 
   8   7  11      640.20      683.06     66.43 o 
   9   7  11        2.09      -13.14     48.13 o 
  10   7  11       22.54       20.12     50.92 o 
  11   7  11        4.53        6.59     55.44 o 
  12   7  11       93.52      140.18     63.29 o 
  13   7  11        1.12       17.14     74.57 o 
   0   8  11      352.81      528.85     60.70 o 
   1   8  11      639.42      780.92     41.00 o 
   2   8  11       36.41       36.82     29.90 o 
   3   8  11      930.23     1014.73     50.40 o 
   4   8  11        0.09      -19.32     31.64 o 
   5   8  11       71.24       33.83     38.62 o 
   6   8  11       16.32      -15.56     38.32 o 
   7   8  11      593.86      789.16     61.60 o 
   8   8  11      164.42      229.94     59.62 o 
   9   8  11        6.09       35.06     51.94 o 
  10   8  11        1.99      -50.45     53.78 o 
  11   8  11      616.58      739.78     84.14 o 
  12   8  11       44.73      110.60     76.72 o 
   1   9  11       38.40       41.21     36.22 o 
   2   9  11     2419.73     2616.62     75.01 o 
   3   9  11      253.54      226.68     38.54 o 
   4   9  11      162.66      114.07     37.22 o 
   5   9  11       48.29       67.09     43.04 o 
   6   9  11     1597.84     1724.34     82.70 o 
   7   9  11        3.78      -29.32     54.56 o 
   8   9  11      251.05      245.97     62.08 o 
   9   9  11        2.90        6.51     57.18 o 
  10   9  11      561.83      557.99    111.11 o 
   0  10  11      138.58      160.53     80.19 o 
   1  10  11     1600.96     1728.15     74.09 o 
   2  10  11        1.30      -47.85     37.23 o 
   3  10  11     3010.25     3318.42     96.50 o 
   4  10  11       32.19       30.17     37.38 o 
   5  10  11      385.65      422.77     59.03 o 
   6  10  11        0.17       18.76     48.69 o 
   7  10  11     2229.84     2330.62    101.84 o 
   8  10  11       17.84      -19.43     57.06 o 
   9  10  11        0.67      -53.86     57.42 o 
   1  11  11       84.64      108.36     53.91 o 
   2  11  11     2334.14     2432.68    101.74 o 
   3  11  11       77.10       81.19     47.35 o 
   4  11  11        0.55      -17.41     49.78 o 
   5  11  11        1.54       23.11     56.69 o 
   6  11  11      799.46      957.96     78.03 o 
   7  11  11        4.66       38.06     60.14 o 
   0  12  11        7.36      -11.14     80.56 o 
   1  12  11       77.94       96.79     57.91 o 
   2  12  11       50.52       51.07     55.90 o 
   3  12  11       68.98       62.38     56.38 o 
   0   0  12    59146.22    58722.07   1586.48 o 
   1   0  12     1037.85      737.38     62.43 o 
   2   0  12     2780.70     2830.95     87.25 o 
   3   0  12     2200.73     1884.83    155.14 o 
   4   0  12    26522.83    25831.63    377.83 o 
   5   0  12     1653.38     1585.05     66.98 o 
   6   0  12     3736.29     3435.91    132.74 o 
   7   0  12      142.61      284.89     85.52 o 
   8   0  12     3813.82     3700.23    110.51 o 
   9   0  12      302.92      294.43     40.69 o 
  10   0  12      672.49      535.04     58.65 o 
  11   0  12        9.67       -4.58     41.30 o 
  12   0  12      274.52      305.98     75.74 o 
  13   0  12      164.13      126.36     90.75 o 
  14   0  12      174.02       51.63     77.06 o 
  15   0  12       20.97        8.23     78.94 o 
   1   1  12    32424.45    32284.40    237.66 o 
   2   1  12      430.26     1166.71     77.41 o 
   3   1  12     4438.16     4556.65     61.20 o 
   4   1  12        7.87       16.14     17.13 o 
   5   1  12    24878.45    23637.93    393.63 o 
   6   1  12        8.09       21.36     18.50 o 
   7   1  12        4.14      -27.43     18.28 o 
   8   1  12       14.85      -20.11     20.93 o 
   9   1  12     4961.72     4669.74    226.47 o 
  10   1  12       47.15       31.98     32.95 o 
  11   1  12       16.22       55.11     42.19 o 
  12   1  12       79.42       93.83     42.32 o 
  13   1  12      414.96      324.32     59.08 o 
  14   1  12        0.28       13.96     50.61 o 
  15   1  12        2.59        8.95     54.73 o 
   0   2  12    13009.67    13049.75    159.15 o 
   1   2  12     2224.16     2686.79     39.15 o 
   2   2  12      306.38      269.90     15.42 o 
   3   2  12      513.71     1001.19     37.54 o 
   4   2  12     7078.26     6568.37     97.13 o 
   5   2  12       92.74       93.05     20.58 o 
   6   2  12     1876.31     1898.03     51.75 o 
   7   2  12      321.37      308.92     29.80 o 
   8   2  12     1376.63     1352.50     63.10 o 
   9   2  12      265.70      249.35     38.51 o 
  10   2  12      653.27      635.76     65.49 o 
  11   2  12        1.45        9.15     40.88 o 
  12   2  12       84.46       67.67     47.38 o 
  13   2  12      297.98      140.94     53.37 o 
  14   2  12       57.40       80.14     55.87 o 
  15   2  12        4.53       -1.46     56.48 o 
   1   3  12        1.47       25.16     13.41 o 
   2   3  12     1482.90     1236.25     35.90 o 
   3   3  12      313.01      306.16     30.06 o 
   4   3  12      335.23      326.80     20.83 o 
   5   3  12      651.18      709.55     29.79 o 
   6   3  12       97.87      120.13     23.58 o 
   7   3  12        8.47       17.77     21.48 o 
   8   3  12      157.07      108.92     30.06 o 
   9   3  12      208.24      164.38     40.07 o 
  10   3  12      218.73      207.19     44.75 o 
  11   3  12       17.95       57.11     42.01 o 
  12   3  12       25.27       46.80     43.97 o 
  13   3  12        9.76       17.05     47.41 o 
  14   3  12        3.43       -5.33     57.35 o 
  15   3  12       13.28       42.31     65.58 o 
   0   4  12      221.48      130.53     20.18 o 
   1   4  12      164.66      154.52     15.80 o 
   2   4  12       50.05       56.55     14.87 o 
   3   4  12       28.89       88.13     23.62 o 
   4   4  12     1400.19     1264.47     45.47 o 
   5   4  12      374.30      359.42     28.98 o 
   6   4  12        8.97        3.00     25.98 o 
   7   4  12      500.22      648.04     54.29 o 
   8   4  12     1175.61     1044.60     86.27 o 
   9   4  12       28.72        7.19     40.05 o 
  10   4  12       65.35       48.60     44.88 o 
  11   4  12        1.67       28.22     46.38 o 
  12   4  12      231.12      152.10     57.50 o 
  13   4  12       32.30       13.01     53.53 o 
  14   4  12       19.00       53.14     57.86 o 
   1   5  12     6644.68     6142.66     70.80 o 
   2   5  12      189.26      266.73     25.17 o 
   3   5  12     2902.12     2994.83     54.41 o 
   4   5  12      411.96      379.45     25.64 o 
   5   5  12     7662.55     7144.87    148.19 o 
   6   5  12       13.01        9.51     30.17 o 
   7   5  12      353.73      452.01     60.52 o 
   8   5  12      215.45      237.98     50.19 o 
   9   5  12     3147.07     3182.40    112.14 o 
  10   5  12      123.57      120.59     52.84 o 
  11   5  12        0.18        1.85     51.22 o 
  12   5  12        4.78        8.38     52.97 o 
  13   5  12      346.35      306.46     97.61 o 
  14   5  12       12.21       -2.41     60.89 o 
   0   6  12    23057.60    21386.65    237.28 o 
   1   6  12      721.97      691.55     28.88 o 
   2   6  12      507.03      330.63     24.78 o 
   3   6  12      273.83      429.34     33.62 o 
   4   6  12    10636.05    10024.22    229.30 o 
   5   6  12       76.70       39.16     33.28 o 
   6   6  12     2761.29     2498.63     94.03 o 
   7   6  12        4.80      -44.71     37.25 o 
   8   6  12     2120.00     2242.80    130.75 o 
   9   6  12      250.92      325.60     59.37 o 
  10   6  12     1310.82     1311.96     87.99 o 
  11   6  12       13.34       -2.83     52.88 o 
  12   6  12      159.16      161.29     65.06 o 
  13   6  12       59.65      105.93     64.14 o 
   1   7  12     3997.96     4200.60     77.35 o 
   2   7  12      218.63      196.99     25.89 o 
   3   7  12     1576.69     1724.36     56.46 o 
   4   7  12     1458.54     1739.62     92.39 o 
   5   7  12     3479.21     3616.92     99.51 o 
   6   7  12       13.07       -5.06     36.62 o 
   7   7  12      672.92      748.59     67.99 o 
   8   7  12      423.23      478.82     63.29 o 
   9   7  12     1057.93     1125.20     85.31 o 
  10   7  12        1.35       24.69     55.41 o 
  11   7  12      130.49      117.55     60.89 o 
  12   7  12        3.14      -37.86     60.30 o 
   0   8  12      777.30      812.72    150.26 o 
   1   8  12      103.63       95.32     28.35 o 
   2   8  12       13.22       25.60     30.45 o 
   3   8  12       17.04       42.59     29.99 o 
   4   8  12      912.07      926.51     65.74 o 
   5   8  12        5.05       27.89     38.01 o 
   6   8  12      156.39      221.98     47.62 o 
   7   8  12       13.97      -20.10     48.74 o 
   8   8  12     1065.60     1003.51     80.92 o 
   9   8  12       61.35       21.75     52.74 o 
  10   8  12       67.30       63.65     59.64 o 
  11   8  12        0.17       46.50     61.67 o 
   1   9  12      252.93      271.99     42.08 o 
   2   9  12      165.30       95.67     35.83 o 
   3   9  12       74.01      101.74     36.30 o 
   4   9  12        8.92       26.06     42.64 o 
   5   9  12      390.17      451.70     56.15 o 
   6   9  12       13.24       20.97     44.57 o 
   7   9  12       23.22        8.54     52.25 o 
   8   9  12        4.46       45.39     57.06 o 
   9   9  12      230.69      260.14     68.37 o 
  10   9  12        4.99       13.74     60.51 o 
   0  10  12      598.74      393.54     88.61 o 
   1  10  12       12.89       77.02     41.37 o 
   2  10  12       59.72       32.69     42.03 o 
   3  10  12       84.49      207.75     46.36 o 
   4  10  12      175.72      135.91     46.16 o 
   5  10  12       11.09       14.81     48.73 o 
   6  10  12       68.88       45.28     48.43 o 
   7  10  12      146.94      239.36     67.08 o 
   8  10  12        3.66      -21.55     56.84 o 
   9  10  12        2.84       -9.48     78.34 o 
   1  11  12      986.42      972.14     75.50 o 
   2  11  12       79.08      187.81     56.38 o 
   3  11  12      471.69      604.06     78.22 o 
   4  11  12       43.33      -14.38     48.50 o 
   5  11  12      884.03      962.44     77.31 o 
   6  11  12        7.06       35.16     54.37 o 
   0  12  12      651.25      508.11     87.93 o 
   1  12  12        0.32        2.81     52.84 o 
   2  12  12       42.44        8.90     56.47 o 
   1   1  13       54.06       79.18     12.11 o 
   2   1  13     1704.80     1755.06    104.10 o 
   3   1  13       63.41       52.47     18.02 o 
   4   1  13      927.10      838.36     34.09 o 
   5   1  13      785.61      982.16     64.95 o 
   6   1  13      811.07      661.50     41.50 o 
   7   1  13        2.77       -7.59     21.10 o 
   8   1  13     1099.04     1009.41     71.10 o 
   9   1  13      657.10      698.91     39.15 o 
  10   1  13      631.56      641.89     50.72 o 
  11   1  13        0.51       17.73     41.23 o 
  12   1  13      244.21      246.03     47.18 o 
  13   1  13        3.92        3.13     42.45 o 
  14   1  13      143.05       85.74     54.80 o 
  15   1  13        0.59      -29.81     55.42 o 
   0   2  13      146.91      245.02     25.13 o 
   1   2  13     4295.48     3373.64     45.82 o 
   2   2  13      728.27      777.67     22.86 o 
   3   2  13    17133.95    16031.50    180.76 o 
   4   2  13        7.86       39.10     18.46 o 
   5   2  13      180.24      133.35     21.99 o 
   6   2  13      198.69       66.26     21.56 o 
   7   2  13     8431.46     8121.03    172.87 o 
   8   2  13        7.61      -16.01     22.45 o 
   9   2  13       37.80       35.15     31.94 o 
  10   2  13       44.84       -5.30     40.03 o 
  11   2  13     1720.83     1723.46    103.88 o 
  12   2  13       24.21      -64.28     42.86 o 
  13   2  13       15.65       47.87     52.66 o 
  14   2  13        4.59       48.32     53.74 o 
  15   2  13      133.85      173.35     61.86 o 
   1   3  13      462.43      558.76     21.74 o 
   2   3  13    11609.04     9174.65     85.13 o 
   3   3  13      459.90      547.48     23.36 o 
   4   3  13     3614.45     3742.09     74.36 o 
   5   3  13      217.58      148.48     23.16 o 
   6   3  13     6563.34     5750.82     92.30 o 
   7   3  13       42.09       41.15     23.16 o 
   8   3  13     3449.96     3515.99    218.22 o 
   9   3  13       47.93       26.75     33.08 o 
  10   3  13     2047.58     2125.94     91.18 o 
  11   3  13      339.13      253.24     49.99 o 
  12   3  13      488.40      441.35     56.96 o 
  13   3  13        1.62      -14.98     44.97 o 
  14   3  13      139.03      168.13     60.56 o 
  15   3  13       38.52       -3.13    118.91 o 
   0   4  13        0.35        3.81     18.32 o 
   1   4  13     7447.18     6092.58    102.46 o 
   2   4  13        0.59       10.70     13.92 o 
   3   4  13    10279.98     9122.70    101.01 o 
   4   4  13       51.73       10.35     17.79 o 
   5   4  13      750.66      532.79     33.99 o 
   6   4  13       18.44       37.42     25.19 o 
   7   4  13     5924.85     5205.92    156.43 o 
   8   4  13       24.41       32.44     39.03 o 
   9   4  13        2.46       60.58     42.95 o 
  10   4  13       59.09       40.53     46.10 o 
  11   4  13     1238.69     1349.95    112.54 o 
  12   4  13        2.25        9.37     51.36 o 
  13   4  13       36.14      -12.65     53.39 o 
  14   4  13        5.43       32.86     59.49 o 
   1   5  13      506.33      623.21     26.91 o 
   2   5  13     6780.03     5875.56     74.28 o 
   3   5  13       28.87      -17.14     17.14 o 
   4   5  13     4320.91     4095.33     86.26 o 
   5   5  13      525.35      508.26     38.63 o 
   6   5  13     3496.50     3405.00    106.20 o 
   7   5  13       84.24       71.94     42.65 o 
   8   5  13     2052.86     1991.49    119.69 o 
   9   5  13       67.44       62.38     46.95 o 
  10   5  13      614.57      746.48     71.30 o 
  11   5  13        6.61      -26.34     60.97 o 
  12   5  13      161.57      104.51     60.46 o 
  13   5  13        5.14       34.85     66.84 o 
  14   5  13        8.34       22.32     85.46 o 
   0   6  13     3955.28     4115.40     83.12 o 
   1   6  13       91.27       30.51     18.62 o 
   2   6  13       41.29       20.01     19.70 o 
   3   6  13       62.60       53.93     23.78 o 
   4   6  13      649.63      641.82     42.84 o 
   5   6  13       27.26      -23.25     31.30 o 
   6   6  13       98.20       14.37     41.42 o 
   7   6  13      336.08      200.11     49.64 o 
   8   6  13       85.53      146.81     51.61 o 
   9   6  13       59.94       29.55     48.53 o 
  10   6  13       24.33       -0.98     51.04 o 
  11   6  13       57.57       36.25     56.53 o 
  12   6  13       94.30       59.90     63.04 o 
  13   6  13       34.83       54.26     64.45 o 
   1   7  13        0.09       21.72     22.89 o 
   2   7  13     1729.00     1595.65     47.67 o 
   3   7  13       17.85      -22.55     26.40 o 
   4   7  13      705.64      753.97     54.68 o 
   5   7  13       12.48       97.38     65.12 o 
   6   7  13      239.05      305.55     54.89 o 
   7   7  13       12.83       35.58     48.46 o 
   8   7  13      656.56      553.83     91.69 o 
   9   7  13        1.39      -23.45     47.30 o 
  10   7  13        1.36        9.31     53.38 o 
  11   7  13       12.07       -5.21     59.11 o 
  12   7  13      103.29       37.63     63.68 o 
   0   8  13      463.76      344.05     48.72 o 
   1   8  13     1023.34      891.48     46.13 o 
   2   8  13        1.68      -29.37     31.87 o 
   3   8  13     1188.75     1099.33     58.14 o 
   4   8  13       14.54        1.67     38.39 o 
   5   8  13      137.70       99.24     41.61 o 
   6   8  13        0.21      -26.68     44.49 o 
   7   8  13      595.94      650.01     70.67 o 
   8   8  13      223.61      245.12     61.57 o 
   9   8  13        5.16      -62.42     52.70 o 
  10   8  13       11.16      -40.98     55.49 o 
  11   8  13      383.97      514.53     82.26 o 
   1   9  13        8.76      -23.87     34.91 o 
   2   9  13     2280.26     2255.68     73.39 o 
   3   9  13       79.61       96.65     38.08 o 
   4   9  13      279.94      189.76     63.72 o 
   5   9  13       41.07       55.74     45.74 o 
   6   9  13     1437.25     1762.17     98.82 o 
   7   9  13        0.97       22.42     54.37 o 
   8   9  13      362.00      261.85     67.68 o 
   9   9  13        7.59       26.44     58.81 o 
  10   9  13      451.96      352.97     86.38 o 
   0  10  13       76.05      100.69     83.47 o 
   1  10  13     1499.48     1279.54     68.44 o 
   2  10  13        9.97      -22.37     41.23 o 
   3  10  13     2623.82     2800.43     94.52 o 
   4  10  13       45.24       49.18     48.60 o 
   5  10  13      186.66      213.08     55.95 o 
   6  10  13        0.69      -46.86     54.73 o 
   7  10  13     1860.64     1734.84    108.12 o 
   8  10  13        0.02       70.66     64.00 o 
   1  11  13       32.35       50.05     53.77 o 
   2  11  13     1708.90     1891.37    108.30 o 
   3  11  13       31.27       80.14     54.15 o 
   4  11  13        0.76       48.04     58.63 o 
   5  11  13       10.88       58.49     53.49 o 
   6  11  13      536.11      552.08     91.90 o 
   0  12  13        0.18        9.39    112.65 o 
   0   0  14    17648.99    15427.64    293.15 o 
   1   0  14      296.13      550.18     32.69 o 
   2   0  14     1429.08     1576.13     44.68 o 
   3   0  14      881.93      672.77     90.75 o 
   4   0  14    22838.76    21537.72    502.34 o 
   5   0  14      127.18      191.08     39.04 o 
   6   0  14      638.95      663.03     80.31 o 
   7   0  14      295.25      207.36     41.43 o 
   8   0  14     6248.90     6361.18    211.77 o 
   9   0  14       80.47       38.51     32.95 o 
  10   0  14      780.73      857.00     60.40 o 
  11   0  14       86.32      -16.15     51.51 o 
  12   0  14      914.54      831.11    106.48 o 
  13   0  14      163.66      119.33     73.90 o 
  14   0  14      148.77      187.13     87.16 o 
  15   0  14        0.00       -2.09     82.42 o 
   1   1  14    11592.97    11395.12    103.89 o 
   2   1  14       88.16       76.61     18.88 o 
   3   1  14     7723.57     7179.16    147.85 o 
   4   1  14        6.91      -14.25     17.17 o 
   5   1  14     6703.22     6511.54    113.47 o 
   6   1  14       36.23      -20.51     19.35 o 
   7   1  14      872.47      768.98     42.02 o 
   8   1  14        0.21      -24.37     23.01 o 
   9   1  14     2936.53     3181.33    107.00 o 
  10   1  14       12.21       23.45     35.67 o 
  11   1  14        1.79      -10.28     39.75 o 
  12   1  14       14.92       31.66     40.61 o 
  13   1  14      581.89      608.91     78.14 o 
  14   1  14        1.12       13.91     51.00 o 
  15   1  14       30.91       10.90     57.54 o 
   0   2  14     2162.56     2144.72     52.55 o 
   1   2  14        6.35       -1.32     11.28 o 
   2   2  14      331.92      340.73     19.01 o 
   3   2  14        4.83       21.02     16.00 o 
   4   2  14     3049.57     2908.15     60.76 o 
   5   2  14      205.58      125.09     22.37 o 
   6   2  14      514.48      607.76     40.66 o 
   7   2  14       82.02      129.73     26.79 o 
   8   2  14     1090.45     1229.83     54.01 o 
   9   2  14        0.02      -25.34     30.81 o 
  10   2  14      460.27      342.91     54.69 o 
  11   2  14       12.69       -1.73     42.78 o 
  12   2  14      330.08      292.49     63.23 o 
  13   2  14       54.73       13.12     50.25 o 
  14   2  14       54.81       54.75     54.42 o 
  15   2  14       16.07       91.51     81.78 o 
   1   3  14       19.00       55.99     15.02 o 
   2   3  14      330.80      453.57     21.50 o 
   3   3  14       14.99       15.19     15.29 o 
   4   3  14        4.13        3.66     18.54 o 
   5   3  14       30.51        5.41     19.84 o 
   6   3  14       28.48       36.42     25.12 o 
   7   3  14        5.87       -0.94     23.36 o 
   8   3  14        0.04      -30.99     26.05 o 
   9   3  14       25.02       15.27     37.01 o 
  10   3  14       79.00       86.29     42.03 o 
  11   3  14        0.05      -51.07     38.79 o 
  12   3  14       10.01       30.73     45.20 o 
  13   3  14        2.08       18.35     52.57 o 
  14   3  14        2.49       -7.34     56.92 o 
   0   4  14     1521.05     1581.91     52.13 o 
   1   4  14       77.02       59.77     15.54 o 
   2   4  14       80.35       48.62     15.36 o 
   3   4  14       16.16        0.15     17.89 o 
   4   4  14     1776.37     2090.99     50.17 o 
   5   4  14        2.46       -7.55     21.62 o 
   6   4  14       20.04       43.92     27.52 o 
   7   4  14      197.31      181.51     44.53 o 
   8   4  14      341.35      366.13     59.17 o 
   9   4  14        4.53      -37.82     39.35 o 
  10   4  14        4.61      -42.37     42.49 o 
  11   4  14       17.58       65.43     50.52 o 
  12   4  14      132.55      125.57     56.53 o 
  13   4  14        4.40      -20.63     59.17 o 
  14   4  14        2.03      -21.47     58.86 o 
   1   5  14     4383.07     4635.10     62.32 o 
   2   5  14       61.05       65.34     17.78 o 
   3   5  14      664.64      740.21     35.03 o 
   4   5  14      158.68      171.68     25.88 o 
   5   5  14     4875.74     4953.42     99.76 o 
   6   5  14        6.28       47.89     40.13 o 
   7   5  14       22.74       -3.26     40.91 o 
   8   5  14       41.26       75.60     46.46 o 
   9   5  14     1852.29     2094.43     98.75 o 
  10   5  14        0.07      -40.39     45.57 o 
  11   5  14       45.78       60.44     53.53 o 
  12   5  14        0.28       21.67     55.48 o 
  13   5  14      341.48      321.32     73.44 o 
   0   6  14    20022.92    20122.68    229.40 o 
   1   6  14      247.48      206.07     25.68 o 
   2   6  14      766.09      705.71     44.94 o 
   3   6  14      242.31      214.74     38.14 o 
   4   6  14    10884.46    11006.76    158.78 o 
   5   6  14        0.14       68.82     51.04 o 
   6   6  14     1547.34     1564.16    131.76 o 
   7   6  14       47.57       98.07     45.02 o 
   8   6  14      911.25     1093.40     78.52 o 
   9   6  14       31.23       58.48     51.81 o 
  10   6  14     1027.36     1114.48     86.77 o 
  11   6  14        2.85        7.83     56.00 o 
  12   6  14       43.52       55.70     67.75 o 
  13   6  14       33.90       39.98     75.59 o 
   1   7  14     4724.86     4334.36     70.42 o 
   2   7  14       72.82       25.42     24.29 o 
   3   7  14     1111.90     1138.86     54.94 o 
   4   7  14     1184.36     1140.01     63.71 o 
   5   7  14     5162.41     5030.10    241.18 o 
   6   7  14       96.50      130.68     47.84 o 
   7   7  14      101.08       21.30     47.73 o 
   8   7  14      371.33      317.27     60.29 o 
   9   7  14     1513.92     1539.45     96.96 o 
  10   7  14       42.86       29.37     55.83 o 
  11   7  14        5.74       -7.33     61.43 o 
  12   7  14        3.32       41.56     68.33 o 
   0   8  14     2146.94     2262.40     87.98 o 
   1   8  14        5.43      -28.84     25.01 o 
   2   8  14       52.35       51.62     32.21 o 
   3   8  14        0.37       26.11     38.58 o 
   4   8  14     1485.40     1499.87     74.89 o 
   5   8  14        0.08      -46.36     43.71 o 
   6   8  14      178.42      154.61     53.04 o 
   7   8  14        3.16       14.78     50.28 o 
   8   8  14      520.65      611.98     75.66 o 
   9   8  14        4.85      -37.49     52.76 o 
  10   8  14       80.13       67.31     70.46 o 
  11   8  14        6.99       72.97     75.75 o 
   1   9  14      423.44      477.18     48.38 o 
   2   9  14        0.37       20.01     37.30 o 
   3   9  14       28.04        6.80     42.57 o 
   4   9  14        6.86      -51.67     41.38 o 
   5   9  14      346.29      287.37     67.30 o 
   6   9  14       44.20       23.48     51.96 o 
   7   9  14       69.55       71.12     71.81 o 
   8   9  14        2.31      -83.92     56.34 o 
   9   9  14      106.11       26.98     62.58 o 
   0  10  14      367.23      396.48     73.28 o 
   1  10  14       22.71       18.50     38.55 o 
   2  10  14       38.93       39.45     46.38 o 
   3  10  14       37.57       61.96     44.24 o 
   4  10  14      201.40      211.76     54.66 o 
   5  10  14        5.49       39.10     58.85 o 
   6  10  14       61.64       35.27     58.39 o 
   7  10  14       62.82      -68.33     59.81 o 
   8  10  14       13.26      -51.37     67.29 o 
   1  11  14      594.79      709.43     69.70 o 
   2  11  14       37.07       29.34     62.33 o 
   3  11  14      245.65      362.67     62.30 o 
   4  11  14       14.99      -21.94     59.17 o 
   5  11  14      579.42      501.86     77.72 o 
   1   1  15      290.29      440.91     21.92 o 
   2   1  15     2357.43     2855.48     95.07 o 
   3   1  15        0.33       -9.52     16.49 o 
   4   1  15      289.46      172.61     23.34 o 
   5   1  15       23.27       46.56     20.57 o 
   6   1  15     1140.02     1201.25     47.83 o 
   7   1  15       37.79       45.89     24.46 o 
   8   1  15     1019.47     1055.29     46.67 o 
   9   1  15        0.01      -18.38     24.20 o 
  10   1  15      330.97      404.27     42.61 o 
  11   1  15        0.05        1.31     43.99 o 
  12   1  15      514.75      429.43     53.34 o 
  13   1  15        0.01       74.33     52.24 o 
  14   1  15       63.16        0.29     50.06 o 
  15   1  15       10.09      -18.21     72.92 o 
   0   2  15        6.50       44.81     18.64 o 
   1   2  15     1173.91     1191.14     30.25 o 
   2   2  15      366.57      399.69     24.00 o 
   3   2  15     3974.90     3940.91     90.81 o 
   4   2  15       17.26       54.33     18.66 o 
   5   2  15      143.62      126.16     23.98 o 
   6   2  15      643.89      689.89     37.39 o 
   7   2  15     4740.14     4971.06     89.99 o 
   8   2  15       41.66       43.73     26.52 o 
   9   2  15      174.72      188.01     36.08 o 
  10   2  15       91.51      107.01     46.75 o 
  11   2  15     1081.76     1081.46     81.30 o 
  12   2  15        0.17      -44.77     46.38 o 
  13   2  15        2.99       15.54     51.19 o 
  14   2  15        0.05       25.82     55.74 o 
   1   3  15       64.79       17.07     14.27 o 
   2   3  15     9230.47     9446.85    111.17 o 
   3   3  15      172.11      144.82     28.42 o 
   4   3  15      943.77      894.15     39.60 o 
   5   3  15      430.13      628.32     36.22 o 
   6   3  15     3503.58     3509.83     74.56 o 
   7   3  15      128.21      102.36     27.33 o 
   8   3  15      723.38      752.13     47.48 o 
   9   3  15      594.33      686.87     77.68 o 
  10   3  15     1095.56     1138.68     69.52 o 
  11   3  15       35.39      -36.06     41.32 o 
  12   3  15      286.93      292.52     61.63 o 
  13   3  15        6.35      -51.27     52.43 o 
  14   3  15      309.13      197.60     85.36 o 
   0   4  15      318.36      344.26     30.92 o 
   1   4  15     5546.76     5761.37     71.95 o 
   2   4  15        8.09      -13.49     16.66 o 
   3   4  15     7578.85     7650.56    108.06 o 
   4   4  15      139.80       69.56     24.08 o 
   5   4  15      672.91      716.84     39.37 o 
   6   4  15      110.94      193.53     33.68 o 
   7   4  15     2875.87     2827.27     89.21 o 
   8   4  15       83.49      174.67     49.42 o 
   9   4  15       23.18      -57.27     42.19 o 
  10   4  15       14.22       47.49     48.04 o 
  11   4  15      705.60      697.17     80.39 o 
  12   4  15        6.81       96.65     56.83 o 
  13   4  15        0.02      -50.83     53.83 o 
  14   4  15        7.31       17.11     82.42 o 
   1   5  15       28.71        7.95     17.24 o 
   2   5  15     5832.96     6207.44     84.80 o 
   3   5  15      535.09      447.81     31.43 o 
   4   5  15     2084.67     2098.95     67.93 o 
   5   5  15      309.18      343.87     40.29 o 
   6   5  15     2443.13     3003.30    105.87 o 
   7   5  15        0.24      -36.11     40.65 o 
   8   5  15     1289.83     1358.30     82.60 o 
   9   5  15      187.49      195.70     54.89 o 
  10   5  15      205.64      230.61     59.80 o 
  11   5  15      115.47       99.09     57.98 o 
  12   5  15      171.79      174.23     65.25 o 
  13   5  15       21.13       62.35     65.24 o 
   0   6  15      565.68      584.01     46.18 o 
   1   6  15      344.13      378.38     25.79 o 
   2   6  15       11.63       13.24     22.09 o 
   3   6  15      913.62     1011.16     45.09 o 
   4   6  15       46.39       80.64     32.45 o 
   5   6  15        7.83        8.91     42.13 o 
   6   6  15        1.61        3.66     50.59 o 
   7   6  15      390.51      437.54     71.20 o 
   8   6  15       30.80       18.62     47.00 o 
   9   6  15      121.73      142.19     56.70 o 
  10   6  15        3.33      -61.80     49.82 o 
  11   6  15       68.87      109.53     62.61 o 
  12   6  15        2.91      -28.59     61.35 o 
   1   7  15       26.78       59.85     22.34 o 
   2   7  15      195.98      180.34     33.18 o 
   3   7  15        6.18       71.65     33.01 o 
   4   7  15      170.52      164.50     48.66 o 
   5   7  15       10.51      124.58     60.97 o 
   6   7  15      192.95      135.14     51.50 o 
   7   7  15       78.30      204.11     53.29 o 
   8   7  15      222.01      119.63     52.84 o 
   9   7  15        1.47      -36.28     52.71 o 
  10   7  15       70.59      108.91     62.85 o 
  11   7  15       51.48      120.82     64.76 o 
  12   7  15       62.90      115.78     92.62 o 
   0   8  15      180.09      110.21     40.44 o 
   1   8  15      596.70      640.87     39.30 o 
   2   8  15        1.65      -16.21     30.17 o 
   3   8  15      580.78      553.80     54.63 o 
   4   8  15        5.07       -6.13     45.50 o 
   5   8  15      191.57      178.85     54.55 o 
   6   8  15        2.31       17.37     49.19 o 
   7   8  15      679.76      507.27     92.69 o 
   8   8  15       39.32       12.33     53.83 o 
   9   8  15        0.25       21.09     60.62 o 
  10   8  15        0.15      -87.22     58.15 o 
   1   9  15       20.77      -10.74     36.44 o 
   2   9  15     1361.95     1556.17     70.80 o 
   3   9  15       10.82        5.99     43.44 o 
   4   9  15      292.01      291.53     61.26 o 
   5   9  15        7.67       19.05     53.07 o 
   6   9  15     1163.67     1233.74     90.22 o 
   7   9  15        2.70       15.74     58.06 o 
   8   9  15      303.74      274.77     69.47 o 
   9   9  15       20.01       49.35     65.02 o 
   0  10  15       19.61      113.98     65.22 o 
   1  10  15     1033.37     1081.48     66.83 o 
   2  10  15       23.48      -41.92     45.48 o 
   3  10  15     1807.76     1645.53     86.03 o 
   4  10  15       13.77       74.66     59.21 o 
   5  10  15      170.10      120.33     62.56 o 
   6  10  15        0.17       17.45     59.84 o 
   7  10  15     1025.06     1053.13     94.37 o 
   1  11  15       20.87       12.32     54.43 o 
   2  11  15     1391.96     1581.30    105.06 o 
   3  11  15        1.65       14.83     61.40 o 
   4  11  15        4.42      -33.86     68.54 o 
   0   0  16    21734.76    18949.60    877.73 o 
   1   0  16      212.94       78.04     27.59 o 
   2   0  16       33.19       27.10     28.46 o 
   3   0  16     1467.20     1883.12     96.03 o 
   4   0  16    12326.68    10991.82    352.33 o 
   5   0  16      151.56       58.02     35.41 o 
   6   0  16      630.75      631.85     55.38 o 
   7   0  16      401.37      446.74     53.05 o 
   8   0  16     4706.04     4635.34    117.59 o 
   9   0  16      109.26      116.16     38.98 o 
  10   0  16      372.31      248.60     46.38 o 
  11   0  16       70.36       68.17     81.29 o 
  12   0  16      335.91      265.91    208.09 o 
  13   0  16        6.22      -95.86     63.91 o 
  14   0  16      264.45      290.17     92.40 o 
   1   1  16     5630.98     4526.45     73.21 o 
   2   1  16     1491.85     1892.05     66.31 o 
   3   1  16     3570.09     3293.21     65.25 o 
   4   1  16      194.15      135.65     31.27 o 
   5   1  16     3386.16     2728.14     62.26 o 
   6   1  16       38.93       39.43     23.47 o 
   7   1  16      567.55      551.69     36.97 o 
   8   1  16      250.96      266.06     33.11 o 
   9   1  16     1319.74     1301.45     53.02 o 
  10   1  16       21.09       14.70     32.89 o 
  11   1  16       35.15        2.71     45.37 o 
  12   1  16       34.28       33.53     42.52 o 
  13   1  16      435.01      462.80     65.98 o 
  14   1  16       56.09       56.61     56.07 o 
   0   2  16     6549.80     5552.34     93.93 o 
   1   2  16       98.55      158.07     20.96 o 
   2   2  16       83.28       55.14     19.94 o 
   3   2  16      542.23      513.56     40.90 o 
   4   2  16     1635.10     1581.97     48.73 o 
   5   2  16       30.75       17.79     21.41 o 
   6   2  16      265.54      236.59     29.62 o 
   7   2  16      169.09      161.78     30.90 o 
   8   2  16      251.05      134.62     30.58 o 
   9   2  16        2.58       -7.34     30.76 o 
  10   2  16       48.82       48.66     46.80 o 
  11   2  16       20.44       -7.87     43.70 o 
  12   2  16      178.69      260.81     61.50 o 
  13   2  16        3.96       10.58     53.43 o 
  14   2  16       77.19       87.23     57.77 o 
   1   3  16      383.09      398.71     24.07 o 
   2   3  16        5.69        5.42     23.58 o 
   3   3  16      204.11      190.58     25.41 o 
   4   3  16       47.18       40.89     22.56 o 
   5   3  16      869.25      852.57     41.38 o 
   6   3  16        0.94       17.70     24.41 o 
   7   3  16      123.29      119.78     29.04 o 
   8   3  16      123.63       74.32     32.71 o 
   9   3  16      150.17      144.24     46.34 o 
  10   3  16       14.04      -13.12     60.52 o 
  11   3  16        5.11       30.09     47.91 o 
  12   3  16       33.22      -14.07     50.84 o 
  13   3  16        9.61       36.66     56.56 o 
  14   3  16       10.26       21.03     60.52 o 
   0   4  16      350.84      253.79     30.86 o 
   1   4  16        2.48        0.35     17.85 o 
   2   4  16        9.19       -4.00     18.82 o 
   3   4  16      213.22      214.96     29.50 o 
   4   4  16      341.05      395.46     49.21 o 
   5   4  16      149.33      187.88     30.60 o 
   6   4  16       10.94      -20.18     28.33 o 
   7   4  16       49.85       40.80     31.43 o 
   8   4  16      755.54      796.34     68.11 o 
   9   4  16       13.06      -18.27     44.26 o 
  10   4  16       20.74      -48.87     43.15 o 
  11   4  16        2.92      -43.87     47.44 o 
  12   4  16      305.90      336.71     69.48 o 
  13   4  16       14.95        3.07     57.36 o 
   1   5  16     2661.54     2212.09     60.72 o 
   2   5  16       94.68      109.35     23.34 o 
   3   5  16     1523.32     1280.06     49.45 o 
   4   5  16        2.54       36.84     26.36 o 
   5   5  16     1435.37     1538.32    101.22 o 
   6   5  16       36.32      -15.77     35.47 o 
   7   5  16      377.12      357.70     56.16 o 
   8   5  16       27.38       -8.23     46.10 o 
   9   5  16      684.94      705.22     74.19 o 
  10   5  16        2.65       30.38     52.93 o 
  11   5  16       80.55       59.60     58.50 o 
  12   5  16       14.53        8.89     57.90 o 
  13   5  16      333.39      307.82     75.00 o 
   0   6  16     8679.60     7610.82    121.12 o 
   1   6  16        7.29       -2.71     22.13 o 
   2   6  16       11.84        8.50     23.50 o 
   3   6  16       14.22       18.29     27.46 o 
   4   6  16     5291.98     5366.97    139.01 o 
   5   6  16      198.89      173.39     49.29 o 
   6   6  16      349.74      369.13     56.03 o 
   7   6  16        0.85      -51.28     44.89 o 
   8   6  16     1448.76     1464.13    106.14 o 
   9   6  16       17.59       48.26     53.78 o 
  10   6  16      521.21      643.75     78.98 o 
  11   6  16       17.96      -19.33     59.07 o 
  12   6  16      183.85      174.48     70.18 o 
   1   7  16     2371.58     2156.84     58.91 o 
   2   7  16      448.78      227.80     29.91 o 
   3   7  16     1764.37     1703.68    122.80 o 
   4   7  16        3.06       12.68     44.18 o 
   5   7  16     2293.92     2344.45    103.43 o 
   6   7  16       16.86       46.96     46.48 o 
   7   7  16      457.57      431.65     89.48 o 
   8   7  16        9.67        1.37     49.53 o 
   9   7  16     1045.76     1152.68     90.01 o 
  10   7  16      205.44      109.16     66.01 o 
  11   7  16        6.53      -21.85     58.91 o 
   0   8  16     1653.89     1570.57     70.08 o 
   1   8  16        1.46      -13.87     28.58 o 
   2   8  16        5.52       14.35     32.66 o 
   3   8  16       92.50       90.41     48.49 o 
   4   8  16      970.27     1029.83     76.79 o 
   5   8  16       47.23       26.92     50.29 o 
   6   8  16       65.13       57.77     53.46 o 
   7   8  16        0.20      -59.94     47.15 o 
   8   8  16      319.36      265.68     72.80 o 
   9   8  16       14.71       43.55     58.87 o 
  10   8  16       81.97      111.17     70.61 o 
   1   9  16      354.68      308.31     42.67 o 
   2   9  16        6.93      -29.53     38.41 o 
   3   9  16       44.64       47.09     52.29 o 
   4   9  16        3.26      -23.79     50.51 o 
   5   9  16      155.04      136.19     70.93 o 
   6   9  16       35.12       44.06     59.08 o 
   7   9  16       28.27        5.73     57.35 o 
   8   9  16        0.13      -22.81     73.17 o 
   9   9  16       29.99       41.36     91.65 o 
   0  10  16      125.63       80.60     77.56 o 
   1  10  16        0.70       -4.94     42.42 o 
   2  10  16       26.38       11.77     41.91 o 
   3  10  16        2.99        2.10     56.84 o 
   4  10  16       85.60       87.38     79.94 o 
   5  10  16        0.19       27.33     60.09 o 
   6  10  16       75.48       47.48     63.42 o 
   7  10  16        9.06      -31.05     85.17 o 
   1  11  16      266.17      155.86     65.55 o 
   2  11  16        5.44       40.53     54.41 o 
   3  11  16       90.11       23.26     73.30 o 
   1   1  17       28.74       17.07     16.07 o 
   2   1  17     2015.09     2099.22     71.88 o 
   3   1  17       53.10       20.88     18.94 o 
   4   1  17        7.61        0.43     19.99 o 
   5   1  17        1.50      -29.08     21.26 o 
   6   1  17     1161.55     1069.31     45.69 o 
   7   1  17       12.67        2.86     25.68 o 
   8   1  17      261.39      290.18     33.91 o 
   9   1  17        2.26       -5.70     27.60 o 
  10   1  17      155.90      182.10     38.77 o 
  11   1  17      104.80       92.34     42.55 o 
  12   1  17      393.95      321.28     54.20 o 
  13   1  17       23.38        3.41     52.08 o 
  14   1  17       28.55       36.32     57.66 o 
   0   2  17       20.27        7.85     20.50 o 
   1   2  17     1204.07     1156.15     40.20 o 
   2   2  17      159.68      100.35     22.32 o 
   3   2  17     2540.27     2278.65     58.00 o 
   4   2  17      159.67       96.18     24.18 o 
   5   2  17      466.14      472.14     33.95 o 
   6   2  17      459.27      384.47     38.12 o 
   7   2  17     2204.23     2099.22     61.83 o 
   8   2  17      104.86       29.35     28.29 o 
   9   2  17       40.13       25.35     32.34 o 
  10   2  17      175.39      107.78     47.21 o 
  11   2  17      829.38      763.82     72.27 o 
  12   2  17        8.26      -39.19     50.43 o 
  13   2  17        0.03       30.52     52.39 o 
  14   2  17       11.28       14.30     58.14 o 
   1   3  17       20.12      116.05     21.59 o 
   2   3  17     8126.75     7437.07    118.20 o 
   3   3  17        3.45       48.82     23.15 o 
   4   3  17       34.79       10.61     21.69 o 
   5   3  17        8.34        8.67     23.68 o 
   6   3  17     2190.55     2183.94     63.45 o 
   7   3  17        2.05       15.80     27.31 o 
   8   3  17      106.88       81.28     35.22 o 
   9   3  17       79.10       27.61     43.24 o 
  10   3  17      498.78      566.77     64.29 o 
  11   3  17       23.34       40.37     55.10 o 
  12   3  17      303.65      233.42     62.47 o 
  13   3  17       41.08       48.89     60.36 o 
   0   4  17      358.22      592.10     45.28 o 
   1   4  17     3387.41     3211.33     68.08 o 
   2   4  17       26.35        0.67     22.85 o 
   3   4  17     3469.12     3269.74     72.22 o 
   4   4  17        0.44       33.20     25.86 o 
   5   4  17     1384.44     1370.23     73.20 o 
   6   4  17        3.04       -4.26     29.23 o 
   7   4  17      961.93     1001.53     57.61 o 
   8   4  17       88.77       98.49     42.06 o 
   9   4  17       23.46       36.35     47.46 o 
  10   4  17       19.06        2.44     49.08 o 
  11   4  17      684.15      619.51     72.84 o 
  12   4  17       57.02       22.90     55.51 o 
  13   4  17        1.74       40.38     63.56 o 
   1   5  17      122.46      175.20     27.21 o 
   2   5  17     2673.97     2374.09     63.16 o 
   3   5  17        5.27      -32.59     25.35 o 
   4   5  17       15.45        8.97     27.30 o 
   5   5  17        8.87       22.09     32.14 o 
   6   5  17     1347.47     1384.68     71.54 o 
   7   5  17      188.04      196.49     52.37 o 
   8   5  17      250.03      198.51     55.25 o 
   9   5  17       64.48      -54.73     46.95 o 
  10   5  17      269.48      373.18     68.93 o 
  11   5  17       43.85       13.05     56.27 o 
  12   5  17      165.14      185.39     66.35 o 
   0   6  17      280.73      363.06     45.17 o 
   1   6  17      235.88      251.52     29.33 o 
   2   6  17      223.69      212.45     33.05 o 
   3   6  17       53.83      -13.22     27.88 o 
   4   6  17        2.69       15.63     32.50 o 
   5   6  17      362.84      275.75     47.13 o 
   6   6  17      711.92      629.57     66.77 o 
   7   6  17       14.61       86.02     49.66 o 
   8   6  17       46.87       23.22     54.33 o 
   9   6  17        1.01       -6.66     53.91 o 
  10   6  17       55.40       27.49     66.39 o 
  11   6  17       55.06       11.17     61.96 o 
  12   6  17       43.76       14.48     73.22 o 
   1   7  17        7.29      -23.30     25.19 o 
   2   7  17       18.60       75.97     28.97 o 
   3   7  17       33.26       28.97     35.38 o 
   4   7  17      134.04      152.34     50.51 o 
   5   7  17        9.12       37.40     51.94 o 
   6   7  17      198.48      194.97     57.08 o 
   7   7  17       93.93      105.57     55.98 o 
   8   7  17       95.69      159.23     65.04 o 
   9   7  17        0.20       -2.13     55.68 o 
  10   7  17       94.22      107.34     64.19 o 
  11   7  17       27.35      -43.56     72.18 o 
   0   8  17        9.24      -10.64     46.53 o 
   1   8  17      160.65      153.89     37.59 o 
   2   8  17        4.82       -6.14     31.69 o 
   3   8  17      187.73      174.61     54.54 o 
   4   8  17        2.03       18.22     63.39 o 
   5   8  17      232.21      190.27     56.70 o 
   6   8  17        7.82      -48.24     51.68 o 
   7   8  17      328.69      229.28     65.24 o 
   8   8  17        3.69      -25.35     55.01 o 
   9   8  17       16.91      -36.83     60.96 o 
  10   8  17        0.27       40.11     75.49 o 
   1   9  17        7.42      -24.08     37.91 o 
   2   9  17      886.71      860.90     65.65 o 
   3   9  17        8.89        8.76     53.65 o 
   4   9  17      110.67       80.91     59.28 o 
   5   9  17       22.30      -17.02     53.94 o 
   6   9  17      829.46     1045.10     93.03 o 
   7   9  17        0.51       -3.94     60.04 o 
   8   9  17      105.92       73.97     76.91 o 
   0  10  17       13.76       36.14     76.67 o 
   1  10  17      686.18      789.55     75.83 o 
   2  10  17        0.47       11.16     52.34 o 
   3  10  17      995.77     1140.11     91.25 o 
   4  10  17        9.13      -30.63     58.32 o 
   5  10  17      224.69      242.19     68.46 o 
   6  10  17        0.24       19.57     89.43 o 
   1  11  17        5.80       73.96     66.35 o 
   0   0  18    12633.67    14315.90    459.99 o 
   1   0  18      179.06      129.32     37.12 o 
   2   0  18        4.17      -25.95     28.99 o 
   3   0  18       54.94      131.95     36.98 o 
   4   0  18     7983.60     8429.87    182.23 o 
   5   0  18       33.15       23.47     37.85 o 
   6   0  18      599.33      577.79     59.13 o 
   7   0  18      412.92      472.90     48.95 o 
   8   0  18     2617.90     2670.05     95.38 o 
   9   0  18        3.00      -23.63     38.53 o 
  10   0  18      404.51      381.43     54.18 o 
  11   0  18       70.08       27.95     48.67 o 
  12   0  18      154.97      111.84     78.05 o 
  13   0  18      135.61      151.62     83.46 o 
  14   0  18      136.00      209.65    122.04 o 
   1   1  18     5252.16     5990.09     91.04 o 
   2   1  18       32.97      148.09     23.64 o 
   3   1  18     3233.34     3565.32     79.50 o 
   4   1  18      102.80       56.82     23.66 o 
   5   1  18     3342.79     3844.98     78.50 o 
   6   1  18      164.98      165.40     32.88 o 
   7   1  18      466.39      539.87     39.18 o 
   8   1  18       13.06       12.23     28.11 o 
   9   1  18      995.24     1166.22     61.99 o 
  10   1  18      116.77       76.77     36.14 o 
  11   1  18        3.62       36.19     40.75 o 
  12   1  18       87.01       21.75     43.56 o 
  13   1  18      390.59      519.14     71.17 o 
  14   1  18        0.75       50.51     77.35 o 
   0   2  18     2640.20     3185.23     99.88 o 
   1   2  18        0.07        9.69     19.58 o 
   2   2  18       12.75        4.69     20.69 o 
   3   2  18      783.03      753.09     38.21 o 
   4   2  18     1327.27     1718.14     60.73 o 
   5   2  18      233.99      248.93     28.73 o 
   6   2  18       11.22      -13.03     24.12 o 
   7   2  18      219.01      246.98     34.25 o 
   8   2  18      430.30      491.52     39.58 o 
   9   2  18      218.05      152.93     37.89 o 
  10   2  18       28.31       -6.31     38.36 o 
  11   2  18        0.58        7.13     48.74 o 
  12   2  18      252.61      212.47     62.18 o 
  13   2  18        0.55      -17.88     46.45 o 
   1   3  18        6.98       15.29     21.13 o 
   2   3  18      362.70      284.84     29.74 o 
   3   3  18       29.38       -5.10     21.69 o 
   4   3  18        7.72       16.86     24.43 o 
   5   3  18       10.78       19.75     24.69 o 
   6   3  18        3.01      -20.16     27.05 o 
   7   3  18        0.03       16.84     28.37 o 
   8   3  18       11.24        7.29     32.85 o 
   9   3  18       47.93       50.88     40.01 o 
  10   3  18       38.06       31.84     46.28 o 
  11   3  18       16.50      -12.16     51.20 o 
  12   3  18        0.02       43.23     54.64 o 
  13   3  18       22.39       -0.02     60.59 o 
   0   4  18      763.63      764.81     60.70 o 
   1   4  18        0.15      -14.57     21.57 o 
   2   4  18        1.04      -16.73     22.19 o 
   3   4  18       17.42       -8.94     24.95 o 
   4   4  18      234.54      237.02     32.00 o 
   5   4  18      188.88      202.26     32.81 o 
   6   4  18       56.19       81.58     33.32 o 
   7   4  18        8.16       -7.44     31.66 o 
   8   4  18      396.37      359.61     51.71 o 
   9   4  18        0.05      -36.38     47.36 o 
  10   4  18        3.42       54.01     51.13 o 
  11   4  18       20.00       14.84     56.95 o 
  12   4  18      140.01      132.66     61.88 o 
  13   4  18        8.20       51.27     72.18 o 
   1   5  18     1812.43     1795.30     63.07 o 
   2   5  18      733.56      757.79     42.80 o 
   3   5  18     1032.35     1070.99     55.25 o 
   4   5  18        0.78      -27.83     27.34 o 
   5   5  18     1436.33     1617.77     66.05 o 
   6   5  18        1.01       31.40     38.65 o 
   7   5  18      345.16      362.42     53.25 o 
   8   5  18        0.04      -39.19     46.32 o 
   9   5  18      607.52      794.62     76.20 o 
  10   5  18       77.63       -0.52     53.75 o 
  11   5  18       20.74       50.88     61.53 o 
  12   5  18        2.25       54.83     61.77 o 
   0   6  18     3499.47     3939.72    138.69 o 
   1   6  18        0.65      -37.53     29.20 o 
   2   6  18       38.57       -5.39     28.63 o 
   3   6  18        5.11      -23.33     28.45 o 
   4   6  18     2544.26     2708.23     83.31 o 
   5   6  18        0.13      -33.06     38.84 o 
   6   6  18        8.70       15.82     45.80 o 
   7   6  18       26.56       40.52     66.39 o 
   8   6  18     1238.81     1501.13    130.08 o 
   9   6  18        5.36       25.20     53.78 o 
  10   6  18      201.82      149.87     67.00 o 
  11   6  18       12.05       27.85     66.23 o 
   1   7  18      509.11      646.69     43.67 o 
   2   7  18       46.87       22.84     30.98 o 
   3   7  18      925.18     1068.34     59.96 o 
   4   7  18       38.17        6.89     47.56 o 
   5   7  18      576.52      821.53     73.03 o 
   6   7  18       10.31        3.17     50.60 o 
   7   7  18      766.13      848.05    121.95 o 
   8   7  18        0.28      -16.74     52.76 o 
   9   7  18      539.68      683.05     83.99 o 
  10   7  18       21.19      -30.34     62.66 o 
   0   8  18      994.31     1072.94     72.10 o 
   1   8  18       23.78      -10.84     46.48 o 
   2   8  18        5.55      -26.48     40.90 o 
   3   8  18        5.43       11.80     48.22 o 
   4   8  18      779.17      658.53     72.50 o 
   5   8  18        4.72      -30.30     51.07 o 
   6   8  18        6.80      -32.84     55.21 o 
   7   8  18       17.00      -31.48     58.11 o 
   8   8  18      268.24      250.74     77.68 o 
   9   8  18        2.93      -18.73     61.21 o 
   1   9  18      155.78      112.66     60.70 o 
   2   9  18       14.14      -84.74     56.49 o 
   3   9  18       40.81       15.66     52.97 o 
   4   9  18        0.10      -53.75     52.65 o 
   5   9  18       74.58       12.43     58.26 o 
   6   9  18        4.60       45.95     60.62 o 
   7   9  18        2.73      -17.79     59.44 o 
   0  10  18      120.37      152.85     84.94 o 
   1  10  18        4.24      -34.24     60.64 o 
   2  10  18       21.91      116.47     87.96 o 
   3  10  18        0.19       25.85     61.59 o 
   4  10  18       32.68       75.90     65.59 o 
   5  10  18        2.37      -85.85     57.23 o 
   1   1  19       81.13      172.49     34.77 o 
   2   1  19     1962.95     1927.42     53.90 o 
   3   1  19      239.23      288.85     28.78 o 
   4   1  19      407.41      394.69     44.19 o 
   5   1  19       58.16      132.64     29.09 o 
   6   1  19      557.18      568.11     40.06 o 
   7   1  19        0.62       -6.15     26.46 o 
   8   1  19      635.90      614.98     43.58 o 
   9   1  19       14.03       10.27     31.89 o 
  10   1  19       29.19       73.12     37.89 o 
  11   1  19      165.46      166.74     43.53 o 
  12   1  19      240.01      176.75     71.81 o 
  13   1  19        2.49      -15.19     53.30 o 
   0   2  19      392.35      281.71     58.60 o 
   1   2  19     1623.12     1834.88     58.42 o 
   2   2  19      210.43      225.83     27.69 o 
   3   2  19     1858.60     1896.53     56.41 o 
   4   2  19       71.36       18.32     25.76 o 
   5   2  19      293.77      290.69     32.78 o 
   6   2  19      305.73      380.80     39.73 o 
   7   2  19     1936.83     1885.99     74.15 o 
   8   2  19        7.10      -15.14     29.59 o 
   9   2  19       28.59      -39.01     34.11 o 
  10   2  19        0.11      -19.32     39.04 o 
  11   2  19      733.85      780.27     74.60 o 
  12   2  19       16.56       13.08     55.12 o 
  13   2  19        3.02      -23.07     46.32 o 
   1   3  19       92.35       39.69     26.11 o 
   2   3  19     2112.85     1993.55     57.65 o 
   3   3  19        1.92      -22.17     23.53 o 
   4   3  19       22.22       -0.73     24.98 o 
   5   3  19      480.76      324.90     36.07 o 
   6   3  19     1966.09     2010.11     69.32 o 
   7   3  19       20.98      -31.87     28.61 o 
   8   3  19       17.81       16.22     34.47 o 
   9   3  19      109.18      127.50     44.55 o 
  10   3  19     1126.05     1072.06     81.55 o 
  11   3  19        8.24       22.63     52.62 o 
  12   3  19      156.51      227.39     61.79 o 
  13   3  19       29.77       16.10     66.96 o 
   0   4  19      255.78      431.94     93.87 o 
   1   4  19     2351.34     2043.98     66.02 o 
   2   4  19        8.51       13.68     25.73 o 
   3   4  19      948.08      962.75     46.38 o 
   4   4  19       53.74      139.31     32.07 o 
   5   4  19     1133.28     1172.92     56.91 o 
   6   4  19        2.25        8.81     32.86 o 
   7   4  19     1097.95     1034.49     58.78 o 
   8   4  19       22.38       28.57     40.22 o 
   9   4  19      192.69      149.78     54.65 o 
  10   4  19       35.19       34.76     50.78 o 
  11   4  19      638.78      679.48    115.30 o 
  12   4  19        0.66       14.60     59.58 o 
   1   5  19        9.82       35.63     29.78 o 
   2   5  19      791.71      937.10     53.93 o 
   3   5  19      190.21      315.65     36.89 o 
   4   5  19        6.36      -28.94     28.37 o 
   5   5  19        6.91      -21.45     32.71 o 
   6   5  19     1201.37     1261.97     72.52 o 
   7   5  19       14.05      -36.34     40.34 o 
   8   5  19       74.20        2.11     50.84 o 
   9   5  19       12.79      -45.27     49.08 o 
  10   5  19      595.72      500.76     82.20 o 
  11   5  19       19.43       92.20     61.15 o 
  12   5  19       84.05        2.57     74.46 o 
   0   6  19      191.70      232.26     68.16 o 
   1   6  19        9.93      -50.58     33.72 o 
   2   6  19      107.35      117.18     35.99 o 
   3   6  19       95.65       63.37     31.70 o 
   4   6  19      124.31      119.87     40.00 o 
   5   6  19       96.93       51.15     43.67 o 
   6   6  19      154.46       60.74     50.88 o 
   7   6  19       10.94       -1.21     52.01 o 
   8   6  19        0.81      -20.48     54.76 o 
   9   6  19       82.12       27.03     59.50 o 
  10   6  19        0.07      -26.58     61.54 o 
  11   6  19       28.78      -13.25     60.14 o 
   1   7  19      167.10      115.79     41.97 o 
   2   7  19       64.56       -4.47     34.86 o 
   3   7  19       70.55       71.78     38.88 o 
   4   7  19        1.50      -42.39     40.71 o 
   5   7  19       45.94       81.52     53.18 o 
   6   7  19       62.71       52.82     53.81 o 
   7   7  19        1.84       55.95     57.13 o 
   8   7  19       22.10      -11.71     57.66 o 
   9   7  19        1.73       48.15     63.73 o 
  10   7  19       26.83       45.26     67.52 o 
   0   8  19       89.34      106.01     57.88 o 
   1   8  19      252.65      198.61     54.69 o 
   2   8  19        0.07       41.29     48.91 o 
   3   8  19      172.04      152.87     57.73 o 
   4   8  19        1.24      -32.90     50.37 o 
   5   8  19      113.35       72.01     56.60 o 
   6   8  19        0.20        8.09     55.90 o 
   7   8  19      209.09      129.15     65.58 o 
   8   8  19        0.29      -46.65     57.98 o 
   1   9  19        2.82       32.77     75.94 o 
   2   9  19      911.84     1267.15    197.14 o 
   3   9  19        0.24      -86.94     57.96 o 
   4   9  19       55.70      168.17     60.42 o 
   5   9  19        7.69      -62.17     56.59 o 
   6   9  19      585.83      629.88     82.39 o 
   7   9  19        1.74      -91.98     65.49 o 
   0  10  19       20.76       12.52    103.26 o 
   1  10  19      513.54      363.95    109.52 o 
   2  10  19        0.12      -20.65     87.19 o 
   3  10  19      476.81      576.66    118.96 o 
   4  10  19        4.34       24.98     65.38 o 
   0   0  20     6902.99     6411.65    291.01 o 
   1   0  20        9.65       94.81     51.68 o 
   2   0  20      278.20      167.04     41.74 o 
   3   0  20       94.35      246.81     45.08 o 
   4   0  20     6793.20     5799.43    153.03 o 
   5   0  20       82.33       81.56     46.90 o 
   6   0  20      411.39      304.63     46.29 o 
   7   0  20       26.21       74.71     45.62 o 
   8   0  20     2161.35     2026.49    116.53 o 
   9   0  20        7.89       34.16     42.15 o 
  10   0  20      512.69      472.22     63.68 o 
  11   0  20       90.61       87.80     59.01 o 
  12   0  20      400.33      276.69     93.08 o 
  13   0  20        4.50       -5.15     69.87 o 
   1   1  20     1326.48     1146.84     69.94 o 
   2   1  20      172.82      380.04     35.92 o 
   3   1  20     2470.87     1970.12     57.57 o 
   4   1  20      658.04      635.93     43.56 o 
   5   1  20      914.54      886.19     45.67 o 
   6   1  20        3.61       -3.54     27.37 o 
   7   1  20     1378.41     1162.04     52.62 o 
   8   1  20      358.44      370.08     41.10 o 
   9   1  20      927.49      906.39     51.88 o 
  10   1  20        6.72       12.34     32.15 o 
  11   1  20      129.98       88.72     45.37 o 
  12   1  20        1.09      -68.44     45.63 o 
  13   1  20      439.94      412.24     70.50 o 
   0   2  20      283.37      452.69     70.70 o 
   1   2  20        0.11        0.99     26.99 o 
   2   2  20      180.43      140.39     30.54 o 
   3   2  20        0.36      -34.92     23.28 o 
   4   2  20       96.75       45.33     26.62 o 
   5   2  20        5.58      -18.02     26.48 o 
   6   2  20      353.46      293.19     35.54 o 
   7   2  20      109.75       84.17     31.79 o 
   8   2  20      945.81      955.66     52.05 o 
   9   2  20       25.07       -3.12     36.33 o 
  10   2  20        1.19       81.91     43.59 o 
  11   2  20        7.24      -64.76     49.59 o 
  12   2  20      558.98      482.78     72.74 o 
  13   2  20       17.01      -47.33     56.34 o 
   1   3  20       17.20        6.26     37.54 o 
   2   3  20     1228.15     1342.61     63.67 o 
   3   3  20       13.63      -25.94     24.66 o 
   4   3  20      147.57       63.45     28.94 o 
   5   3  20        2.04       14.43     27.62 o 
   6   3  20       18.33        5.64     29.09 o 
   7   3  20       25.76       16.81     32.48 o 
   8   3  20      153.44      112.74     38.94 o 
   9   3  20       56.58      -37.84     41.99 o 
  10   3  20       58.84       76.04     56.91 o 
  11   3  20        0.01       12.19     56.01 o 
  12   3  20       24.80       42.50     59.55 o 
   0   4  20      289.51      279.32     67.24 o 
   1   4  20        0.78       24.16     38.02 o 
   2   4  20        6.34       20.51     29.04 o 
   3   4  20       84.28       22.25     28.83 o 
   4   4  20      390.62      444.99     40.43 o 
   5   4  20        3.29       -0.22     29.26 o 
   6   4  20       19.66       18.83     34.47 o 
   7   4  20       57.78       96.54     39.03 o 
   8   4  20       91.90       59.14     43.76 o 
   9   4  20       32.74      -44.34     48.29 o 
  10   4  20        0.64      -76.68     51.12 o 
  11   4  20        7.62       36.23     57.54 o 
  12   4  20       53.95       60.47     60.99 o 
   1   5  20     1374.57     1581.78     80.35 o 
   2   5  20       50.32       32.37     33.25 o 
   3   5  20      566.59      691.52     77.74 o 
   4   5  20        1.69       -4.49     30.84 o 
   5   5  20     1765.20     1997.61    104.71 o 
   6   5  20        6.80       32.15     48.73 o 
   7   5  20       87.88      169.05     50.77 o 
   8   5  20       17.68      -21.02     53.06 o 
   9   5  20      925.80     1062.05     88.07 o 
  10   5  20        2.92       -1.73     59.90 o 
  11   5  20        0.21      -48.90     58.13 o 
   0   6  20     2920.55     2552.78    228.43 o 
   1   6  20        0.32       61.31     43.70 o 
   2   6  20        1.61      -16.22     33.82 o 
   3   6  20       25.56       24.25     36.16 o 
   4   6  20     2378.97     2296.95     81.46 o 
   5   6  20       39.06       22.52     43.54 o 
   6   6  20        6.17       29.51     45.72 o 
   7   6  20        1.52       -5.87     54.12 o 
   8   6  20      814.67      972.43     99.36 o 
   9   6  20        0.29      -66.26     59.86 o 
  10   6  20      109.28      117.57     66.79 o 
   1   7  20      837.92      814.25     63.28 o 
   2   7  20        4.77       -1.72     48.02 o 
   3   7  20      428.41      412.02     79.69 o 
   4   7  20        1.88       23.60     43.20 o 
   5   7  20      924.92      796.77     78.43 o 
   6   7  20       17.68      -42.92     52.28 o 
   7   7  20      253.94      252.52     66.20 o 
   8   7  20       48.37       34.69     64.14 o 
   9   7  20      552.18      553.18     81.95 o 
   0   8  20     1050.44      902.83    105.59 o 
   1   8  20       24.95      -18.21     49.98 o 
   2   8  20        6.41       -3.36     86.35 o 
   3   8  20       73.66       34.03     60.99 o 
   4   8  20      701.76      521.23     84.31 o 
   5   8  20        1.98      -74.66     52.12 o 
   6   8  20       35.00       37.00     60.28 o 
   7   8  20        6.31      -52.31     60.18 o 
   8   8  20      277.54      191.45     71.16 o 
   1   9  20        7.98      -59.45    100.13 o 
   2   9  20       35.13       58.20     87.76 o 
   3   9  20        5.89       38.82     63.72 o 
   4   9  20        3.17      -78.06     62.01 o 
   5   9  20       40.25       -8.86     62.06 o 
   6   9  20        3.82       34.44     62.01 o 
   1  10  20       12.67       87.62    112.65 o 
   2  10  20        4.91       91.53     92.22 o 
   1   1  21       82.95      159.21     42.66 o 
   2   1  21     1898.94     2006.54     72.70 o 
   3   1  21       29.97      -10.86     24.06 o 
   4   1  21      686.54      775.82     43.78 o 
   5   1  21       50.12       22.96     28.42 o 
   6   1  21      541.69      601.64     45.59 o 
   7   1  21       73.53       86.10     32.38 o 
   8   1  21      549.36      606.46     51.54 o 
   9   1  21        0.46      -13.33     32.68 o 
  10   1  21      113.22      188.28     40.55 o 
  11   1  21        0.49       -0.34     41.49 o 
  12   1  21      168.44       74.87     64.14 o 
   0   2  21      493.78      633.16     80.56 o 
   1   2  21       92.22      187.00     43.36 o 
   2   2  21      283.44      400.22     59.36 o 
   3   2  21      443.24      532.39     48.58 o 
   4   2  21      455.27      497.68     48.92 o 
   5   2  21      352.91      349.21     37.80 o 
   6   2  21      314.40      394.09     42.31 o 
   7   2  21      921.80     1005.07     50.42 o 
   8   2  21        8.85       37.08     33.79 o 
   9   2  21      418.74      480.02     51.26 o 
  10   2  21       79.30       94.38     46.89 o 
  11   2  21      715.54      767.89     77.70 o 
  12   2  21        9.50       44.94     55.75 o 
   1   3  21        1.87      -56.23     37.49 o 
   2   3  21      710.69      816.88     53.25 o 
   3   3  21       36.30       12.80     30.65 o 
   4   3  21        2.06      -32.08     28.32 o 
   5   3  21        0.20        4.67     29.83 o 
   6   3  21     1647.19     1964.63     67.83 o 
   7   3  21       28.91       11.47     33.02 o 
   8   3  21       50.71        8.53     37.93 o 
   9   3  21        0.49        6.93     42.91 o 
  10   3  21     1068.25     1035.60     73.76 o 
  11   3  21        1.43       -1.26     58.71 o 
  12   3  21      122.58      225.66     69.83 o 
   0   4  21      276.59      119.40     63.03 o 
   1   4  21      970.37      995.07     74.97 o 
   2   4  21        4.87       11.73     34.23 o 
   3   4  21     2250.63     2048.45     72.73 o 
   4   4  21       10.99       39.42     31.89 o 
   5   4  21      376.97      388.12     41.85 o 
   6   4  21      197.06      200.60     42.87 o 
   7   4  21     2140.30     2785.99    115.99 o 
   8   4  21        0.24       29.45     48.37 o 
   9   4  21       34.46       65.48     48.57 o 
  10   4  21       76.02      -30.78     56.62 o 
  11   4  21      636.47      737.66     83.31 o 
   1   5  21       16.63      -31.36     40.23 o 
   2   5  21      776.27      985.37     71.07 o 
   3   5  21       18.97      -19.60     34.10 o 
   4   5  21      272.12      166.94     39.00 o 
   5   5  21       35.09      -29.66     36.72 o 
   6   5  21      750.44      849.96     67.51 o 
   7   5  21        0.48       49.23     47.38 o 
   8   5  21      165.38      101.26     51.92 o 
   9   5  21       19.51       16.29     60.14 o 
  10   5  21      340.39      229.58     70.79 o 
  11   5  21       17.57       26.79     64.83 o 
   0   6  21      344.07      109.62     67.24 o 
   1   6  21        1.90      -53.20     39.44 o 
   2   6  21        0.52       11.78     44.08 o 
   3   6  21       82.09      100.28     40.43 o 
   4   6  21      178.44      167.05     48.15 o 
   5   6  21        0.98      -31.89     43.15 o 
   6   6  21        1.77       13.88     47.13 o 
   7   6  21       41.53      -27.57     52.71 o 
   8   6  21        6.31        3.28     58.21 o 
   9   6  21       24.68      -15.59     61.81 o 
  10   6  21        9.79       61.28     66.42 o 
   1   7  21      126.90       93.87     46.19 o 
   2   7  21       55.72       80.68     53.12 o 
   3   7  21       14.97      -39.29     42.05 o 
   4   7  21        1.54      -38.48     49.73 o 
   5   7  21      117.38       39.23     56.94 o 
   6   7  21       28.95      -49.36     66.39 o 
   7   7  21        0.53      -39.17     57.44 o 
   8   7  21       15.28       56.06     62.95 o 
   9   7  21       14.40      -55.74     83.94 o 
   0   8  21        7.34      -51.34     65.25 o 
   1   8  21      402.56      468.76     74.73 o 
   2   8  21        7.95      -29.17     51.45 o 
   3   8  21      421.15      351.46     97.06 o 
   4   8  21       15.32      -22.31     64.03 o 
   5   8  21       59.06       27.74     62.59 o 
   6   8  21        1.16       10.74     59.66 o 
   7   8  21      250.25      284.57     87.17 o 
   1   9  21       19.11       -3.13    115.78 o 
   2   9  21      594.47      575.77    147.07 o 
   3   9  21        1.64      -53.87    147.07 o 
   4   9  21       67.07       23.90     69.63 o 
   5   9  21        0.26       13.90     74.06 o 
   0   0  22     6802.20     7509.98    331.69 o 
   1   0  22        2.44      100.82     60.58 o 
   2   0  22      142.28      154.99     43.58 o 
   3   0  22       98.52      304.52     49.98 o 
   4   0  22     3840.42     4152.07    113.51 o 
   5   0  22        8.32      -35.18     35.44 o 
   6   0  22      402.02      356.82     49.16 o 
   7   0  22        7.18       10.01     39.40 o 
   8   0  22     1502.59     1477.68     82.39 o 
   9   0  22       22.93       81.98     47.38 o 
  10   0  22      133.73      131.06     53.94 o 
  11   0  22        8.63       28.87     61.01 o 
  12   0  22      309.08      221.68     73.52 o 
   1   1  22      709.53      837.52    101.62 o 
   2   1  22       72.28      161.00     42.07 o 
   3   1  22      478.31      541.89     47.04 o 
   4   1  22       29.83       57.51     32.10 o 
   5   1  22     1021.93     1061.90     50.34 o 
   6   1  22        0.14      -34.37     28.74 o 
   7   1  22      458.51      340.70     40.09 o 
   8   1  22        2.18       -6.99     32.74 o 
   9   1  22      881.18      891.80     55.47 o 
  10   1  22        4.34       -9.61     35.99 o 
  11   1  22      234.24      197.36     48.77 o 
  12   1  22        7.20      -33.83     50.24 o 
   0   2  22      524.56      517.35    101.70 o 
   1   2  22      137.79      212.63     46.07 o 
   2   2  22       24.83      -39.96     38.21 o 
   3   2  22      259.08      321.43     52.66 o 
   4   2  22      554.07      640.40     48.34 o 
   5   2  22        7.92       19.79     31.27 o 
   6   2  22        1.75      -13.60     29.31 o 
   7   2  22       45.07       30.76     33.66 o 
   8   2  22      527.53      503.78     43.80 o 
   9   2  22       36.08       -5.39     37.50 o 
  10   2  22       20.84      -12.72     54.16 o 
  11   2  22        1.98        6.50     48.07 o 
  12   2  22      114.06      114.19     52.42 o 
   1   3  22      247.93      200.97     48.72 o 
   2   3  22      346.15      485.24     57.03 o 
   3   3  22       22.73      -33.06     31.92 o 
   4   3  22       26.33      -23.98     31.14 o 
   5   3  22      768.41      690.87     46.63 o 
   6   3  22       34.81        4.23     31.59 o 
   7   3  22       98.47       72.31     39.79 o 
   8   3  22       50.16       85.99     42.24 o 
   9   3  22      196.41      201.78     51.62 o 
  10   3  22       11.83      -20.98     47.31 o 
  11   3  22       38.80       25.27     56.26 o 
   0   4  22       55.17       80.35     61.48 o 
   1   4  22        0.10       35.20     42.07 o 
   2   4  22        4.35       37.00     42.92 o 
   3   4  22        1.15      -24.94     36.73 o 
   4   4  22      331.31      220.10     51.70 o 
   5   4  22       48.08       76.96     36.01 o 
   6   4  22        0.34      -33.26     36.68 o 
   7   4  22       46.70       -0.99     39.36 o 
   8   4  22      391.99      377.78     58.63 o 
   9   4  22        6.76       56.68     50.42 o 
  10   4  22       26.97       -8.65     55.01 o 
  11   4  22        0.95      -30.27     56.78 o 
   1   5  22     1001.70      977.44     71.41 o 
   2   5  22        4.91       -5.57     46.97 o 
   3   5  22      951.61      896.81     76.85 o 
   4   5  22       28.05       21.36     37.97 o 
   5   5  22      959.35      997.19     80.63 o 
   6   5  22        0.32      -22.19     40.02 o 
   7   5  22      173.43      184.49     54.92 o 
   8   5  22        8.92       54.84     50.36 o 
   9   5  22      656.75      605.96     81.94 o 
  10   5  22        0.42      -30.44     60.68 o 
   0   6  22     2274.98     2410.47    145.98 o 
   1   6  22        0.19       48.22     46.46 o 
   2   6  22       18.87       20.54     45.25 o 
   3   6  22        0.82       27.85     45.75 o 
   4   6  22     1580.19     1806.50     85.33 o 
   5   6  22        7.78      -73.89     49.26 o 
   6   6  22      165.92      199.21     54.16 o 
   7   6  22        2.21       -3.02     56.57 o 
   8   6  22      831.70     1038.42     91.91 o 
   9   6  22        0.87      -81.76     66.84 o 
   1   7  22      970.02     1337.79     84.94 o 
   2   7  22        2.33      -26.90     54.01 o 
   3   7  22      442.12      596.51     80.53 o 
   4   7  22       34.66       53.65     54.17 o 
   5   7  22      950.24      983.53     85.78 o 
   6   7  22        0.08      -30.28     56.22 o 
   7   7  22      166.35      185.90     66.09 o 
   8   7  22       39.88      -71.19     61.75 o 
   0   8  22      343.43      295.71     86.29 o 
   1   8  22       41.27       47.61     63.52 o 
   2   8  22        0.17       36.10     60.52 o 
   3   8  22       86.93       97.00    118.91 o 
   4   8  22      319.45      529.20    111.25 o 
   5   8  22        7.57       32.82     68.80 o 
   6   8  22       37.61       35.76     76.28 o 
   1   9  22        1.00     -112.65    112.65 o 
   2   9  22       19.19      -71.97    112.65 o 
   3   9  22        9.38       56.32    122.04 o 
   1   1  23       32.54       44.91     42.91 o 
   2   1  23      783.21      693.08     63.18 o 
   3   1  23       16.99      -28.16     31.57 o 
   4   1  23      177.32      194.42     40.02 o 
   5   1  23       16.39       23.62     30.35 o 
   6   1  23      270.38      212.98     37.04 o 
   7   1  23       32.44       70.07     35.20 o 
   8   1  23      156.42      137.95     37.84 o 
   9   1  23        6.51        9.85     33.40 o 
  10   1  23      103.18      133.21     41.40 o 
  11   1  23        1.79       11.41     42.50 o 
   0   2  23        3.69      -11.08     79.79 o 
   1   2  23      189.92      241.40     50.22 o 
   2   2  23      133.31      194.69     49.80 o 
   3   2  23      704.15      643.04     53.19 o 
   4   2  23        6.30        3.26     35.65 o 
   5   2  23      264.02      241.95     40.88 o 
   6   2  23      139.55      188.74     38.02 o 
   7   2  23      685.21      598.47     66.57 o 
   8   2  23       15.26       -6.02     34.95 o 
   9   2  23      108.17       88.23     39.83 o 
  10   2  23       14.12       57.16     45.12 o 
  11   2  23      473.01      417.38     57.56 o 
   1   3  23        0.18       22.37     41.23 o 
   2   3  23     2110.42     1998.70     98.46 o 
   3   3  23       61.70      124.49     42.34 o 
   4   3  23       72.93      127.36     42.14 o 
   5   3  23       91.96       91.58     38.19 o 
   6   3  23     1741.21     1631.34     66.31 o 
   7   3  23       48.07       90.05     41.03 o 
   8   3  23      332.27      464.56     54.22 o 
   9   3  23       45.39       15.72     47.39 o 
  10   3  23      604.80      626.29     67.94 o 
  11   3  23       13.53        3.33     58.12 o 
   0   4  23      114.62      133.75     68.49 o 
   1   4  23      981.63      839.29     80.59 o 
   2   4  23       69.83       54.40     46.42 o 
   3   4  23     2013.99     1904.31    127.37 o 
   4   4  23        1.70      -30.85     39.76 o 
   5   4  23      381.09      282.97     47.10 o 
   6   4  23      116.18      217.78     44.82 o 
   7   4  23     1490.32     1603.65     76.37 o 
   8   4  23       32.49       40.67     49.09 o 
   9   4  23        4.92      -53.75     48.25 o 
  10   4  23       35.20      136.72     63.88 o 
   1   5  23       25.03       23.42     45.25 o 
   2   5  23      873.44      797.01     72.00 o 
   3   5  23        0.57       51.12     48.53 o 
   4   5  23      131.67       99.28     46.62 o 
   5   5  23       59.21       85.59     46.29 o 
   6   5  23      465.91      287.90     56.18 o 
   7   5  23        1.65      -50.02     45.64 o 
   8   5  23      120.56       75.23     54.14 o 
   9   5  23       19.48       35.16     64.04 o 
   0   6  23       52.40       -3.13     68.84 o 
   1   6  23       51.43        2.05     47.81 o 
   2   6  23       29.65       72.04     49.80 o 
   3   6  23       17.93      -11.75     47.87 o 
   4   6  23       49.96      104.69     51.80 o 
   5   6  23       22.80      -38.83     52.43 o 
   6   6  23       24.46      -19.84     53.45 o 
   7   6  23       15.76       89.87     54.60 o 
   8   6  23       18.83      -20.34     62.79 o 
   1   7  23       66.00       77.62     52.96 o 
   2   7  23      251.73      393.64     75.75 o 
   3   7  23       19.26      100.34     88.46 o 
   4   7  23      110.66      210.44     93.87 o 
   5   7  23       77.26       99.14     61.81 o 
   6   7  23       49.62      -91.88     74.96 o 
   7   7  23        1.61      -95.89     63.93 o 
   0   8  23        7.52       54.50     78.83 o 
   1   8  23      191.58       99.15     67.34 o 
   2   8  23        2.16      -34.69     61.27 o 
   3   8  23      584.89      593.89    109.52 o 
   4   8  23        5.74       25.03    115.78 o 
   5   8  23       12.46       31.14     70.93 o 
   0   0  24     5522.82     7172.03    341.08 o 
   1   0  24       95.47       67.14     62.34 o 
   2   0  24      228.52      147.93     64.05 o 
   3   0  24      364.83      334.47     56.92 o 
   4   0  24     3562.94     3693.93    133.07 o 
   5   0  24       88.30      105.01     50.99 o 
   6   0  24      693.61      622.04     60.90 o 
   7   0  24      127.46       55.68     45.44 o 
   8   0  24     1038.19      867.44     72.18 o 
   9   0  24       24.31       48.41     49.95 o 
  10   0  24      320.48      297.27     63.12 o 
  11   0  24        0.08       44.18     63.08 o 
   1   1  24     1922.27     2172.79     96.55 o 
   2   1  24       20.43       -2.00     41.70 o 
   3   1  24      985.61      865.71     59.20 o 
   4   1  24      305.55      212.13     43.69 o 
   5   1  24     1491.64     1726.35     77.39 o 
   6   1  24       30.56      -14.67     33.41 o 
   7   1  24      126.37       88.41     36.61 o 
   8   1  24      180.28      141.25     36.14 o 
   9   1  24      593.46      640.96     48.68 o 
  10   1  24        9.96       16.40     39.47 o 
  11   1  24        1.69      -37.03     42.87 o 
   0   2  24      576.74      795.36     96.23 o 
   1   2  24        5.77      -20.56     41.25 o 
   2   2  24       18.22       -6.29     42.36 o 
   3   2  24        1.35        8.17     44.13 o 
   4   2  24      722.51      785.75     60.01 o 
   5   2  24       33.14      -29.70     36.83 o 
   6   2  24       69.51       57.29     37.85 o 
   7   2  24       25.53       15.43     34.88 o 
   8   2  24      326.32      315.71     45.20 o 
   9   2  24        3.81       14.80     41.13 o 
  10   2  24       93.67       29.41     49.16 o 
   1   3  24        8.77        5.98     45.92 o 
   2   3  24       78.30       74.55     47.15 o 
   3   3  24        0.51       39.41     45.85 o 
   4   3  24        0.80      -30.87     35.99 o 
   5   3  24       21.48       47.79     40.15 o 
   6   3  24       20.17       14.41     37.81 o 
   7   3  24        5.51      -19.65     39.74 o 
   8   3  24        1.21      -28.55     41.27 o 
   9   3  24       15.38       15.04     49.71 o 
  10   3  24       28.72       77.74     53.99 o 
   0   4  24      369.84      503.98     88.17 o 
   1   4  24        0.20      -18.44     44.01 o 
   2   4  24        0.63      -39.71     42.92 o 
   3   4  24        2.06       -5.01     46.32 o 
   4   4  24      257.34      292.25     48.93 o 
   5   4  24        7.80       27.28     43.09 o 
   6   4  24       26.01       85.04     48.05 o 
   7   4  24        0.90       -2.27     42.02 o 
   8   4  24      154.05      125.36     53.72 o 
   9   4  24       11.29       20.29     51.30 o 
   1   5  24      911.46      898.55     75.51 o 
   2   5  24       98.04       47.53     48.29 o 
   3   5  24      354.19      438.07     63.23 o 
   4   5  24        0.98       20.90     51.19 o 
   5   5  24      909.53      878.19     78.34 o 
   6   5  24        2.57      -22.30     46.27 o 
   7   5  24       35.29       19.62     58.32 o 
   8   5  24        0.49      -53.36     52.13 o 
   9   5  24      348.52      373.15     76.09 o 
   0   6  24     2552.92     2587.59    159.26 o 
   1   6  24        2.17       65.59     50.54 o 
   2   6  24       78.37      156.75     55.35 o 
   3   6  24       35.95        1.55     59.56 o 
   4   6  24     1619.42     1680.85    121.58 o 
   5   6  24       46.94       -0.92     62.29 o 
   6   6  24      242.27      234.76     66.75 o 
   7   6  24       21.29       -8.32     62.22 o 
   8   6  24      421.73      578.89    178.36 o 
   1   7  24      788.97      748.80     76.72 o 
   2   7  24       86.46       62.98     64.81 o 
   3   7  24      337.90      410.65     78.71 o 
   4   7  24      146.80      305.09     97.36 o 
   5   7  24      790.22      713.29    117.21 o 
   6   7  24        0.09      -59.52     71.55 o 
   0   8  24      303.81      226.86     92.93 o 
   1   8  24       20.03        5.27     64.99 o 
   2   8  24        2.18       14.42     67.02 o 
   3   8  24      139.18       20.26    100.13 o 
   1   1  25      130.29      181.40     51.56 o 
   2   1  25      959.35     1015.72     75.43 o 
   3   1  25        3.75      -14.27     43.77 o 
   4   1  25      152.59      203.76     47.84 o 
   5   1  25       53.01      111.98     47.00 o 
   6   1  25      304.37      413.92     60.93 o 
   7   1  25       41.26       54.22     36.30 o 
   8   1  25      240.61      225.58     39.50 o 
   9   1  25        0.96      -41.36     34.46 o 
  10   1  25       27.32        2.66     40.45 o 
   0   2  25       89.72       29.37     68.49 o 
   1   2  25     1177.69     1485.79     87.21 o 
   2   2  25       75.40       65.88     46.68 o 
   3   2  25     1304.38     1450.00     86.35 o 
   4   2  25       31.08       -5.06     46.49 o 
   5   2  25      115.75      197.11     46.63 o 
   6   2  25      108.79       49.39     42.68 o 
   7   2  25      972.36      854.28     60.86 o 
   8   2  25       11.84       39.94     41.61 o 
   9   2  25        4.44       -4.03     42.58 o 
  10   2  25       23.78       40.39     51.79 o 
   1   3  25       16.60       28.06     53.30 o 
   2   3  25     2362.89     2384.23    105.76 o 
   3   3  25       24.48      -10.96     44.74 o 
   4   3  25       90.36       84.02     49.96 o 
   5   3  25      117.21       45.82     43.00 o 
   6   3  25      929.89      875.23     75.01 o 
   7   3  25       88.29      127.43     50.47 o 
   8   3  25      203.77      213.96     50.90 o 
   9   3  25       41.65      -36.28     49.77 o 
   0   4  25       47.02       77.95     87.62 o 
   1   4  25     1183.67     1148.51    108.40 o 
   2   4  25       50.56       -8.05     47.95 o 
   3   4  25     1045.56     1396.19     88.26 o 
   4   4  25       33.64       61.62     53.51 o 
   5   4  25      188.96      247.23     52.19 o 
   6   4  25      163.59       67.32     53.35 o 
   7   4  25      532.73      596.79     65.03 o 
   8   4  25        1.77      -61.52     53.41 o 
   9   4  25        1.05      -16.37     53.74 o 
   1   5  25       83.35      135.09     55.26 o 
   2   5  25      956.81     1340.45     88.86 o 
   3   5  25        0.82      -22.50     54.20 o 
   4   5  25       36.96      -30.95     50.17 o 
   5   5  25       59.83       92.59     66.80 o 
   6   5  25      363.79      489.18     82.84 o 
   7   5  25       11.18      -61.64     57.11 o 
   8   5  25       74.07       55.78     64.08 o 
   0   6  25      332.86      407.87     96.08 o 
   1   6  25       53.27       -3.99     61.43 o 
   2   6  25        7.47      -17.99     48.81 o 
   3   6  25        1.58       51.62     64.15 o 
   4   6  25       59.69      198.55     70.89 o 
   5   6  25       60.59       57.53     82.95 o 
   6   6  25       21.37      -68.49     65.42 o 
   7   6  25        0.45      -44.62     62.64 o 
   1   7  25       67.72      100.63     59.02 o 
   2   7  25      161.30      144.10     70.15 o 
   3   7  25       25.92       42.50     64.15 o 
   4   7  25       79.31      174.14     91.65 o 
   5   7  25       71.39      -46.00     85.17 o 
   0   8  25        0.28       57.34     85.17 o 
   1   8  25      185.03      156.38     75.26 o 
   0   0  26     3340.51     3291.88    247.20 o 
   1   0  26        1.95       58.16     69.67 o 
   2   0  26       13.18       46.63     68.49 o 
   3   0  26      266.89      335.83     84.99 o 
   4   0  26     2276.21     2268.56    147.46 o 
   5   0  26       92.24       94.39     54.54 o 
   6   0  26      157.37      142.36     58.90 o 
   7   0  26       70.09       56.44     55.00 o 
   8   0  26      526.09      425.34     73.45 o 
   9   0  26       33.44       13.02     52.53 o 
   1   1  26     1488.29     1527.00     89.91 o 
   2   1  26      183.73      227.60     71.15 o 
   3   1  26     1019.66     1007.82     77.99 o 
   4   1  26       42.17       51.25     49.23 o 
   5   1  26      890.52      911.40     82.38 o 
   6   1  26        4.73      -10.41     35.24 o 
   7   1  26      132.79      101.56     40.15 o 
   8   1  26       24.33        6.00     38.83 o 
   9   1  26      337.92      301.16     44.94 o 
   0   2  26      700.26      635.08    153.33 o 
   1   2  26        7.43       -9.32     47.68 o 
   2   2  26        4.11      -24.68     46.81 o 
   3   2  26      112.12       61.63     49.68 o 
   4   2  26      363.78      465.76     64.96 o 
   5   2  26        0.02      -21.24     41.16 o 
   6   2  26       19.02      -26.28     42.60 o 
   7   2  26       51.75       45.66     44.92 o 
   8   2  26       89.64       69.82     53.18 o 
   9   2  26       10.40       -0.76     44.29 o 
   1   3  26        6.55      -27.47     47.62 o 
   2   3  26       85.49      131.29     52.66 o 
   3   3  26       17.45       -5.15     48.46 o 
   4   3  26        0.35       -4.15     49.75 o 
   5   3  26        5.61       36.22     50.97 o 
   6   3  26        2.35       10.91     43.01 o 
   7   3  26        4.80      -42.34     49.26 o 
   8   3  26        0.06      -28.72     48.01 o 
   9   3  26        2.01      -62.58    115.78 o 
   0   4  26      450.88      498.29     95.14 o 
   1   4  26       20.39       14.93     50.03 o 
   2   4  26       32.41       41.97     53.89 o 
   3   4  26        2.45       46.04     53.28 o 
   4   4  26      246.23      364.06     65.31 o 
   5   4  26       12.00       12.76     51.60 o 
   6   4  26       46.04      -14.88     51.19 o 
   7   4  26        5.37      -14.93     52.55 o 
   8   4  26       25.46       11.42     58.44 o 
   1   5  26      911.11      955.40     81.19 o 
   2   5  26       10.09      -69.09     50.27 o 
   3   5  26      202.59      239.61     62.53 o 
   4   5  26        1.30       -6.41     54.22 o 
   5   5  26      742.27      730.76     92.10 o 
   6   5  26       19.37      -29.83     61.01 o 
   7   5  26        1.74      -37.07     67.46 o 
   0   6  26     1954.66     1684.04    226.86 o 
   1   6  26        0.52      -55.67     50.83 o 
   2   6  26       32.14       24.67     55.26 o 
   3   6  26       19.20       36.11     77.10 o 
   4   6  26     1257.07     1208.63    105.86 o 
   5   6  26        0.24       34.34     89.59 o 
   1   7  26      653.66      640.15     78.02 o 
   2   7  26       34.20       47.01     67.05 o 
   3   7  26      314.06      380.73     82.84 o 
   1   1  27       22.86       21.53     48.38 o 
   2   1  27      299.51      208.97     58.52 o 
   3   1  27        1.56      -69.20     46.14 o 
   4   1  27       10.35       -5.39     47.95 o 
   5   1  27        3.08      -37.65     40.86 o 
   6   1  27      194.12      190.09     48.51 o 
   7   1  27        7.16       -9.17     38.92 o 
   8   1  27       68.81       66.00     42.28 o 
   0   2  27       98.83      -28.66     69.67 o 
   1   2  27      525.62      475.25     66.19 o 
   2   2  27        0.08        7.14     50.76 o 
   3   2  27      785.02      814.57     77.05 o 
   4   2  27        4.24        2.19     51.12 o 
   5   2  27       85.73       86.02     53.34 o 
   6   2  27       28.75       -0.15     45.45 o 
   7   2  27      515.52      480.36     59.24 o 
   8   2  27        5.52      -24.24     50.94 o 
   1   3  27       63.12       49.60     53.10 o 
   2   3  27     1872.98     2106.47    105.39 o 
   3   3  27        8.90       49.11     74.07 o 
   4   3  27      190.67      171.34     58.52 o 
   5   3  27       65.40       42.92     53.35 o 
   6   3  27      468.55      500.65     60.61 o 
   7   3  27       25.66       27.38     55.93 o 
   8   3  27      160.68      107.85     63.71 o 
   0   4  27       77.74       70.23    156.46 o 
   1   4  27      602.13      833.92     93.94 o 
   2   4  27        0.39       15.50     52.72 o 
   3   4  27     1032.09     1031.96     85.13 o 
   4   4  27       14.89        6.53     54.22 o 
   5   4  27       71.84       33.29     54.51 o 
   6   4  27       25.35      -82.18     61.03 o 
   7   4  27      404.45      439.51     72.68 o 
   1   5  27       43.75      -10.35     51.53 o 
   2   5  27      601.54      622.24     76.57 o 
   3   5  27       20.38      -80.21     53.47 o 
   4   5  27       16.22       69.82     66.62 o 
   5   5  27        3.82        4.10     84.31 o 
   6   5  27      223.36      185.52     99.50 o 
   0   6  27      140.60       68.16     80.56 o 
   1   6  27       20.02       37.01     57.97 o 
   2   6  27        0.02        3.22     56.78 o 
   3   6  27       62.07       71.31     71.69 o 
   4   6  27       69.67      152.01    114.01 o 
   0   0  28     2225.11     2093.41    212.78 o 
   1   0  28      153.70       53.02     78.34 o 
   2   0  28        2.25      -81.06     79.79 o 
   3   0  28      111.72       49.27     73.54 o 
   4   0  28     1238.26     1633.15    140.39 o 
   5   0  28        2.16      -32.86     82.92 o 
   6   0  28       86.73      100.12     79.66 o 
   7   0  28       32.96       17.60     60.02 o 
   8   0  28      280.82      138.82     87.62 o 
   1   1  28      805.25      907.01     80.89 o 
   2   1  28      177.53      187.18     67.30 o 
   3   1  28      234.96      245.12     60.42 o 
   4   1  28        5.04       -5.04     50.61 o 
   5   1  28      759.90      764.46     96.65 o 
   6   1  28       19.01      -26.13     38.15 o 
   7   1  28       13.91        4.67     40.45 o 
   0   2  28      986.87      894.83    110.57 o 
   1   2  28       77.97       61.81     53.15 o 
   2   2  28       17.82       38.44     52.18 o 
   3   2  28       14.02       18.25     53.54 o 
   4   2  28      335.10      463.91     71.07 o 
   5   2  28        9.39       28.76     53.09 o 
   6   2  28       47.20      -47.90     52.58 o 
   7   2  28        0.42        7.62     46.64 o 
   1   3  28        8.01       42.51     51.94 o 
   2   3  28       16.78      -48.03     50.76 o 
   3   3  28        9.80      -19.43     52.12 o 
   4   3  28        4.08       95.22     57.06 o 
   5   3  28       18.40      -47.85     53.26 o 
   6   3  28        0.07      -16.88     56.29 o 
   7   3  28        6.31      -15.65    112.65 o 
   0   4  28      147.41      139.66    159.59 o 
   1   4  28        0.02        5.31     53.34 o 
   2   4  28        3.97        5.17     54.29 o 
   3   4  28        1.92       -1.94     55.07 o 
   4   4  28       82.75       -6.31     55.85 o 
   5   4  28        1.69      -28.52     56.65 o 
   6   4  28       12.27        3.22     68.00 o 
   1   5  28      271.18      401.73     68.71 o 
   2   5  28        6.69      -35.37     55.13 o 
   3   5  28      228.89      194.98     64.93 o 
   4   5  28        0.30      -24.53     67.94 o 
   0   6  28      669.08      652.65    115.77 o 
   1   6  28       19.79       34.90     59.80 o 
   1   1  29        4.24      -51.08     53.30 o 
   2   1  29      191.25      228.04     71.36 o 
   3   1  29       13.74        7.02     56.64 o 
   4   1  29       43.98      141.55     58.98 o 
   5   1  29        6.70       48.72     56.54 o 
   6   1  29      113.25       87.39     61.50 o 
   0   2  29        8.71      138.36     90.75 o 
   1   2  29      209.85      219.32     63.10 o 
   2   2  29        0.13      -21.63     53.55 o 
   3   2  29      503.73      544.82     73.31 o 
   4   2  29       10.39       35.84     53.48 o 
   5   2  29       46.58      176.11     60.75 o 
   6   2  29        1.01       55.08     60.73 o 
   1   3  29        2.22      -60.12     67.94 o 
   2   3  29      557.61      595.36     75.77 o 
   3   3  29        0.40       10.66     56.78 o 
   4   3  29       79.68       86.83     59.23 o 
   5   3  29        0.12       17.85     70.91 o 
   0   4  29        1.65       18.24     77.35 o 
   1   4  29      166.43      195.63     64.27 o 
   2   4  29        2.97      -48.49     54.51 o 
   3   4  29      273.31      360.74     69.06 o 
   4   4  29        1.30      -15.12     56.06 o 
   1   5  29       20.16       30.47     57.79 o 
   2   5  29      208.34      182.87     66.77 o 
   0   0  30      818.20     1120.24    181.49 o 
   1   0  30        1.74       26.60     79.66 o 
   2   0  30       83.72       87.57     82.95 o 
   3   0  30       30.50      -33.74     76.12 o 
   4   0  30      784.10      726.05    119.24 o 
   5   0  30       61.66      -71.97     77.44 o 
   1   1  30      361.83      464.65     73.08 o 
   2   1  30        4.47        7.77     55.35 o 
   3   1  30      149.92      176.53     62.84 o 
   4   1  30        7.39       51.00     59.62 o 
   5   1  30      395.53      378.34     72.62 o 
   0   2  30       29.86       50.51     85.17 o 
   1   2  30       18.02       69.83     57.68 o 
   2   2  30       12.66      -27.90     56.92 o 
   3   2  30        1.71        0.02     57.64 o 
   4   2  30       85.77      -11.77     55.52 o 
   1   3  30        0.37       -2.50     57.80 o 
   2   3  30        0.08      -39.35     55.14 o 
   3   3  30        0.09       25.10     58.08 o 
   0   4  30       54.68       52.83     85.17 o 
   1   4  30        1.46      -41.85     58.59 o 
   1   1  31       57.42       -9.27     56.08 o 
   2   1  31      143.30      148.44     68.20 o 
   3   1  31        0.00      -14.87     58.59 o 
   0   2  31       31.36      145.94    129.86 o 
   1   2  31       89.28      140.74     64.92 o 
   2   2  31        2.43        3.18     60.46 o 
                                                 
